# Supplementary material for: Muscle fiber hypertrophy in response to 6 weeks of high-volume resistance training in trained young men is largely attributed to sarcoplasmic hypertrophy
Source: PLoS One. 2019 Jun 5;14(6):e0215267. doi: 10.1371/journal.pone.0215267 (PMC6550381; doi:10.1371/journal.pone.0215267)
Supplement: S1 File — (XLSX) [file pone.0215267.s001.xlsx]

## Sheet: Sheet1
All subjects	No train week 7	delta_MEAN_CSA (to show mean fCSA change from PRE to W6)	MEAN_fCSA_RES_NR	MEAN_fCSA_RES_NR_name	PROTEIN_GROUP	age	TRAINING_AGE_yr	height_cm	T1_SPprotein	T2_SPprotein	T3_SPprotein	T1_MHCprotein	T2_MHCprotein	T3_MHCprotein	T1_ACTINprotein	T2_ACTINprotein	T3_ACTINprotein	T1_CS_activity	T2_CS_activity	T3_CS_activity	T1_20Sproteasome	T2_20Sproteasome	T3_20Sproteasome	PolyUB_T1	PolyUB_T2	PolyUB_T3	serum CK_T1	serum CK_T2	serum CK_T3	Glycogen_nnmol_mg_T1	Glycogen_nnmol_mg_T2	Glycogen_nnmol_mg_T3	muscle_WET_T1	muscle_WET_T2	muscle_WET_T3	DXA_lean_mass_T1	DXA_lean_mass_T3	DXA_fat_mass_T1	DXA_fat_mass_T3	US_VLonly_T1	US_VLonly_T3	T1_MEAN_fCSA	T3_MEAN_fCSA	T1_FAST_CSA	T3_FAST_CSA	T1_SLOW_CSA	T3_SLOW_CSA	T1_II_fiber_type	T3_II_fiber_type
MRV007	nothing marked	12	0	NR_MIN_CHANGE	1	27	3	174.3	169.4	257.3	185.9	59.3	33.3	37.96	52.44	29.67	33.88	0.285	0.271	0.268	70	124.5	77.5	8.18	8.97	6.08	60.12	251.39	65.58	6.2	5.6	6	0.779	0.788	0.789	63.8	65.5	16.75	16.97	2.87	3.08	3119	3131	3144	3386	3072	2688	0.65	0.63
MRV010	here; see below	-30	0	NR_MIN_CHANGE	2	20	2	181.8	255.2	77.8	246	67.09	80.93	16.67	60.85	75.48	15.16	0.288	0.229	0.259	98	121.5	106.5	4.73	4.46	5.14	20	20	462.34	5.7	7.3	5.9	0.784	0.743	0.748	65.78	69.06	17.82	17.55	3.75	3.76	4654	4624	4875	4845	4336	4190	0.59	0.66
MRV013		-82	0	NR_MIN_CHANGE	1	23	7	179.8	46.5	119.8	102.7	89.53	82.17	89.41	80.01	74.73	79.55	0.203	0.185	0.182	46	107	53.5	6.02	8.22	6.85	79.79	40.44	227.34	5.9	2.9	3	0.736	0.769	0.727	76.94	76.22	17.52	16.96	3.55	3.62	3941	3859	3041	2591	4788	4243	0.48	0.23
MRV021		132	0	NR_MIN_CHANGE	3	20	3	178.8	344.7	258.4	222.8	43.48	26.97	41.07	45.27	27.7	40.9	0.212	0.229	0.318	31.5	35.5	92.5	6.7	6.27	7.18	36.07	124.6	113.67	4	4	4.9	0.746	0.769	0.733	53.67	57.75	6.95	6.82	2.95	3.41	3699	3831	3580	4084	3969	3697	0.69	0.35
MRV035		111	0	NR_MIN_CHANGE	1	22	9	173.8													23	68.5	59	13.63	8.93	7.2	468.9	184.72	96.18							65.27	66.93	7.42	8.23	2.07	2.75	3738	3849	3930	4160	3143	3553	0.76	0.49
MRV002		1050	1	RES	1	20	5	177.8	210.1	168.8	159	87.77	70.37	97.9	80.45	67.69	90.9	0.247	0.147	0.179	22.5	65	63	5.22	4.93	5.48	116.95	464.53	348.67	8.6	6.7	7.5	0.76	0.732	0.745	63.88	64.41	15.55	14.52	2.93	2.9	4222	5272	4939	5737	3960	4357	0.27	0.66
MRV003		1194	1	RES	3	24	8	176.8	239	184.2	213.5	171.63	97.88	73.05	152.47	92.14	67.63	0.391	0.197	0.212	99.5	119	71	9.29	10.34	5.6	381.46	1066.77	816.47	4.8	5.5	5.5	0.735	0.722	0.736	66.03	71.9	9.37	8.88	3.34	3.55	3772	4966	3940	5509	3052	3504	0.81	0.73
MRV005		1600	1	RES	2	19	6	167.8	174	110.2	187.5	79.04	107.22	41.87	75.85	100.81	41.58	0.229	0.191	0.179	21	59.5	65	5.33	4.35	4.39	112.58	248.11	398.95	4.8	7.1	4.9	0.804	0.733	0.779	56.21	58.3	12.07	13.36	3.78	3.41	2992	4592	3207	5120	2385	3900	0.74	0.57
MRV009		970	1	RES	3	27	12	195.8	131.7	222.5	195.1	87.06	26.9	35.3	79.93	25.95	35.46	0.194	0.238	0.209	54	65.5	74.5	7.69	7.33	8.29	31.7	208.76	122.42	8.9	7.5	7.5	0.718	0.755	0.786	87.82	90.34	17.34	16.44	3.63	3.75	5429	6399	5829	7326	4481	4620	0.7	0.66
MRV011		1123	1	RES	2	20	7	181.8										0.303	0.226	0.221	72.5	69	52.5	5.13	5.03	5.06	84.16	19.67	20	3.5	7.1	8.7				71.47	71.81	17.58	18.27	3.08	3.3	3270	4393	3461	5034	2898	3669	0.66	0.53
MRV012		886	1	RES	3	20	5	182.8	140.6	292.9	91.1	50.33	31.4	79.65	47.1	28.11	72.98	0.338	0.282	0.259	83	107	60.5	11.74	11.86	7.62	57.93	243.74	1051.47	6	4	2.3	0.712	0.727	0.657	59.55	63.9	15.75	14.92	2.88	2.87	3481	4367	3156	3211	3869	4850	0.54	0.29
MRV014		1283	1	RES	3	21	3	190.8	169	120.8	250.9	47.22	67.47	32.12	40.95	59.91	28.62	0.359	0.309	0.25	45.5	66	43	6.93	6.95	7.53	79.79	40.44	227.34	5.2	5.6	4.9	0.728	0.782	0.79	75.68	76.13	18.28	18.28	2.62	2.47	3612	4895	3082	4043	4161	5593	0.51	0.45
MRV015		870	1	RES	2	22	8	173.8	182.6	168.9	153.9	40.67	41.24	36.27	41.48	42.13	36.9	0.241	0.132	0.218	85	106.5	46.5	4.56	4.66	6.07				3.8	2.9	5	0.741	0.755	0.756	64.27	66.8	19.89	19.97	3.79	3	3396	4266	3544	4172	3277	4309	0.44	0.31
MRV017		435	1	RES	1	19	7	179.3	73.6	69.5	208.1	61.68	53.24	28.28	75.57	65.07	32.33	0.179	0.129	0.147	56	64.5	84.5	5.18	5.22	6.1				6.4	3.5	2.6	0.796	0.723	0.766	59.74	59.68	14.2	14.35	2.67	2.69	3764	4199	3591	3907	3868	4352	0.37	0.34
MRV018		321	1	RES	2	20	4	179.8	183.7	220.5	235.6	39.09	26.37	35.94	39.81	27.99	37.58	0.421	0.265	0.265	80.5	58.5	77	6.62	6.67	7.51	76.51	145.37	230.62	5.1	7.8	5.8	0.752	0.725	0.909	70.83	73.28	15.88	17.68	4.03	4.05	4904	5225	4331	3951	5378	6002	0.45	0.38
MRV019		628	1	RES	1	21	3	177.3	15.1	230.6	127	96.15	35.36	46	90.67	33.76	45.69	0.203	0.15	0.229	92.5	76.5	57.5	9.06	9.87	7.28	130.07	49.18	78.7	4.4	6.6	4.4	0.832	0.778	0.794	69.14	72.47	11.67	11.96	3.15	3.3	3920	4548	3441	3444	4378	5211	0.49	0.38
MRV020		360	1	RES	3	25	5	174.3	140.7	233.3	245.3	47.83	27.59	46.23	46.23	27.26	46.52	0.259	0.179	0.276	58	117.5	78.5	6.52	9.71	5.54	990.26	77.6	127.88	2.9	5.2	5.4	0.717	0.733	0.765	56.27	59.92	18.09	16.41	3.78	3.57	3176	3536	2897	3110	3372	4045	0.41	0.54
MRV025		391	1	RES	2	19	1	194.3	278.8	313.3	231.9	16.58	25.25	19.32	14.67	22.14	17.03	0.365	0.203	0.218	71	81.5	78	8.1	6.46	7.05	21.86	114.77	276.53	5.5	4.8	5	0.745	0.756	0.725	68.66	69.63	16.38	16.61	2.74	2.65	2996	3387	3309	3302	2687	3492	0.5	0.55
MRV034		903	1	RES	1	19	2	178.8	179.6	211	228.9	35.26	49.47	21.89	30.39	45.46	20.8	0.291	0.274	0.2	90.5	70.5	80.5	6.07	5.9	7.31	468.9	184.72	96.18	9.2	8.5	7.2	0.72	0.609	0.758	59.6	61.81	16.94	16.76	2.26	2.76	3422	4325	3663	4600	3230	4090	0.44	0.46
MRV036		527	1	RES	2	24	7	171.8	103.1	197.2	189.2	44.8	25.39	29.55	41.74	23.49	28.6	0.35	0.156	0.265	119	111	125.5	9.98	10.27	7.01	74.32	38.26	60.12	7.5	5.5	8.4	0.713	0.86	0.705	57.17	59.44	21.97	21.98	2.79	3.07	3368	3895	3714	4132	2968	3275	0.54	0.72
MRV004		-319	2	NR_NEG_CHANGE	3	22	7	181.8	208.8	206.4	166.4	149.07	91.86	69.92	129.87	82.85	60.04	0.176	0.235	0.288	50.5	69	43	5.01	4.97	5.17	110.39	61.21	62.3	7.3	4.7	4.9	0.725	0.734	0.694	70.79	74.99	19.81	19.14	2.63	2.53	4189	3870	4741	4620	3069	3437	0.67	0.37
MRV006		-621	2	NR_NEG_CHANGE	1	20	3	177.3	190.3	223.3	275.7	42.05	25.44	31.84	40.37	23.76	28.2	0.182	0.109	0.147	53	37	45.5	13.2	8.39	6.21	68.86	177.07	43.72	5	2.4	3.5	0.765	0.742	0.756	57.5	57.33	22.57	22.52	3.45	3.22	5172	4551	5771	5374	4453	3642	0.55	0.52
MRV016		-2689	2	NR_NEG_CHANGE	2	21	4	173.3	282.1	318.8	264.8	46.16	23.58	17.8	57.41	27.51	23.97	0.174	0.315	0.238	34.5	56	65.5	7.17	7.13	8.2	24.05	68.86	80.88	4.2	3.2	4.6	0.746	0.764	0.748	55.44	58.42	9.89	9.76	2.53	2.78	6819	4130	4009	3577	7432	4509	0.18	0.41
MRV024		-423	2	NR_NEG_CHANGE	3	23	9	191.8	158.8	241.1	254.2	53.98	43.31	21.77	53.64	42.92	20.94	0.212	0.256	0.271	58	95	94	8.71	6.13	6.5	51.37	32.79	37.16	6.6	5.1	6.8	0.701	0.747	0.733	82.3	85.25	16.5	15.8	3.64	3.41	3423	3000	3976	3593	2915	2692	0.48	0.34
MRV028		-405	2	NR_NEG_CHANGE	2	20	3	159.3	147.4	166.1	225.2	50.77	56.87	19.44	43.73	49.55	16.61	0.291	0.218	0.212	97	62	89.5	8.74	6.72	6.46	97.28	153.02	103.84	6.9	8.1	7.9	0.776	0.756	0.736	44.85	48.56	14.16	14.39	3.49	3.67	4438	4033	4615	4362	4050	2705	0.69	0.8
MRV030		-331	2	NR_NEG_CHANGE	3	21	3	173.8	190.2	179.7	245.4	28.38	35.89	12.91	25.49	31.23	11.79	0.274	0.265	0.25	108	128.5	86.5	7.31	7.71	4.99	158.49	148.65	378.18	4.4	3.9	4.8	0.744	0.777	0.758	61.99	63.76	9.85	9.5	2.73	2.84	3797	3466	3832	3959	3749	3021	0.58	0.47
MRV032		-244	2	NR_NEG_CHANGE	3	21	4	178.3	174	244	196.4	47.94	20.56	27.96	39.19	18.29	24.46	0.382	0.188	0.276	108	84.5	58	12.45	13.16	6.73	64.49	135.53	325.71	5.5	5.9	8.3	0.739	0.801	0.728	59.81	59.91	12.88	13.2	2.29	2.23	4080	3836	4089	3954	4068	3498	0.57	0.74
MRV033		-1126	2	NR_NEG_CHANGE	3	21	6	179.8	52.8	175.1	147.7	52.44	30.88	30.63	50.02	27.43	29.55	0.318	0.206	0.224	82.5	74	73	7.01	6.25	6.12	36.07	89.63	122.42	6.2	9.8	6.2	0.763	0.752	0.755	64.78	67.11	7.19	7.62	3.24	3.32	4874	3748	5468	4457	4409	3040	0.44	0.5
MRV037		-337	2	NR_NEG_CHANGE	2	22	9	181.8	208.1	198.7	143.5	30.76	41.76	35.37	30.79	40.49	34.92	0.297	0.276	0.324	83.5	78.5	60.5	7.3	6.56	6.9				5.1	4.6	9.9	0.754	0.755	0.704	65.9	68.79	15.37	15.54	2.35	2.62	4090	3753	4464	4019	3246	3352	0.69	0.6
MRV038		-1189	2	NR_NEG_CHANGE	1	21	6	163.3	39.1	75.9	221.9	164.54	96.37	17.4	150.33	82.47	17.06	0.412	0.197	0.218	87.5	76	129.5	8.16	6.96	9.66				4.6	8.4	6.8	0.93	0.752	0.734	51.82	54.26	11.88	11.15	3.21	3.29	5390	4201	5709	4226	4883	4158	0.61	0.64
Mean		166.667		(see note below)	(see note below)	21.4667	5.36667	178.4	167.464	195.932	200.557	65.3786	49.1086	39.0543	61.3114	46.2854	37.1304	0.278483	0.215759	0.234552	69.3833	81.8333	73.05	7.72467	7.346	6.57433	150.091	168.84	229.795	5.66207	5.66207	5.81379				64.232	66.4553	14.9173	14.8513	3.074	3.129	4038.23	4204.9	4044.93	4260.17	3851.53	3923.13	0.55	0.510667
StdDev		886.098				2.16131	2.61934	7.96263	77.06	67.117	48.955	39.2152	26.7502	22.6784	34.6824	24.3439	20.3357	0.0756716	0.0547733	0.044529	27.5041	25.7737	21.8819	2.47679	2.23763	1.14939	212.128	208.348	244.347	1.57217	1.9277	1.86485				9.09295	8.96334	4.21435	4.12472	0.534058	0.447725	865.669	698.217	857.463	935.899	993.742	814.209	0.144246	0.151406
fCSA responders (week 7 data)	Donated a week 7 after no training between W6 and W7		MEAN_fCSA_RES_NR		PROTEIN_GROUP	age	TRAINING_AGE_yr	T1_SPprotein	T3_SPprotein	T4_SPprotein	T1_MHCprotein	T3_MHCprotein	T4_MHCprotein	T1_ACTINprotein	T3_ACTINprotein	T4_ACTINprotein	T1_MEAN_CSA	T3_MEAN_CSA	T4_MEAN_CSA	T1 CS activity	T3 CS activity	T4 CS activity	T1 CK activity	T3 CK activity	T4 CK activity	T1 proteasome	T3 proteasome	T4 proteasome	T1 glycogen	T3 glycogen	T4 glycogen	muscle_WET_T1	muscle_WET_T3	muscle_WET_T4
MRV005	x		1	RES	2	19	6	174	187.5	249.1	79.04	41.87	28.96	75.85	41.58	25.86	2992	4592	4946.1	0.229	0.179	0.224	112.58	398.95	37.16	59.5	65	85	4.8	4.9	5.4	80.4	77.9	77.6
MRV014	x		1	RES	3	21	3	169	250.9	207.8	47.22	32.12	37.99	40.95	28.62	33.9	3612	4895	4368	0.359	0.25	0.238	79.79	227.34	69.95	66	43	55	5.2	4.9	5.2	72.8	79	78.2
MRV017	x		1	RES	1	19	7	73.6	208.1	310.6	61.68	28.28	11.62	75.57	32.33	12.37	3764	4199	3303.6	0.179	0.147	0.147	blood not collected at each time point			64.5	84.5	64	6.4	2.6	6	79.6	76.6	74.7
MRV018	x		1	RES	2	20	4	183.7	235.6	290.1	39.09	35.94	21.7	39.81	37.58	22.4	4904	5225	4139.8	0.421	0.265	0.3	76.51	230.62	64.49	58.5	77	47	5.1	5.8	6.1	75.2	90.9	76.3
MRV020	x		1	RES	3	25	5	140.7	245.3	207.3	47.83	46.23	34.91	46.23	46.52	34.9	3176	3536	5464	0.259	0.276	0.194	outlier			117.5	78.5	48	2.9	5.4	3.2	71.7	76.5	71.9
MRV034	x		1	RES	1	19	2	179.6	228.9	211.4	35.26	21.89	18.15	30.39	20.8	18.04	3422	4325	3237.4	0.291	0.2	0.25	468.9	96.18	85.25	70.5	80.5	67	9.2	7.2	7.3	72	75.8	70
MRV036	x		1	RES	2	24	7	103.1	189.2	222.2	44.8	29.55	33.87	41.74	28.6	32.93	3368	3895	3207.9	0.35	0.265	0.312	74.32	60.12	27.32	111	125.5	84.5	7.5	8.4	6	71.3	70.5	67.8
Notes
Only fCSA responders that exhibited PRE to W6 mean fCSA increases >320 um2 were the subjects of interest for this paper
These are the groups from the original parent paper (Haun et al. Frontiers Nutr, 2018)
1 = WP (standard)
2 = MALTO (standard)
3 = Graded WP
[truncated: 9 more columns]

## Sheet: Sheet2
PROTEIN_GROUP
age
TRAINING_AGE
height_cm
T1_RNAng_mg
T2_RNAng_mg
T3_RNAng_mg
T4_RNAng_mg
T3_T1_RNAng_mg
T1_MFprotein
T2_MFprotein
T3_MFprotein
T4_MFprotein
T3_T1_MFprotein
T1_SPprotein
T2_SPprotein
T3_SPprotein
T4_SPprotein
T3_T1_SPprotein
T1_MHCprotein
T2_MHCprotein
T3_MHCprotein
T4_MHCprotein
T3_T1_MHCprotein
T1_ACTINprotein
T2_ACTINprotein
T3_ACTINprotein
T4_ACTINprotein
T3_T1_ACTINprotein
T1_CS_activity
T2_CS_activity
T3_CS_activity
T1_20Sproteasome
T2_20Sproteasome
T3_20Sproteasome
T4_20Sproteasome
T3_T1_20Sproteasome
PolyUB_T1
PolyUB_T2
PolyUB_T3
PolyUB_T4
serum_CK_T1
serum_CK_T2
serum_CK_T3
serum_CK_T4
Glycogen_nnmol_mg_T1
Glycogen_nnmol_mg_T2
Glycogen_nnmol_mg_T3
Glycogen_nnmol_mg_T4
mass_T1
mass_T3
body_lean_mass_T1
body_lean_mass_T3
body_fat_mass_T1
body_fat_mass_T3
percent_fat_T1
percent_fat_T3
ICW_L_T1
ICW_L_T3
ECW_L_T1
ECW_L_T3
TBW_L_T1
TBW_L_T3
dLBM_T1
dLBM_dECW_T2
dLBM_dECW_T3
UpperRightLeg_length_cm
RightLeg_ICF_T1
RightLeg_ICF_T2
RightLeg_ICF_T3
RightLeg_ICF_T4
T3_T1_RightLeg_ICF
RightLeg_ECF_T1
RightLeg_ECF_T2
RightLeg_ECF_T3
RightLeg_ECF_T4
T3_T1_RightLeg_ECF
RightLeg_TotWat_T1
RightLeg_TotWat_T2
RightLeg_TotWat_T3
RightLeg_TotWat_T4
T3_T1_RightLeg_TotWat
Squat_3RM
Squat_3RM_kg
T1_TENDO
US_VLonly_T1
US_VLonly_T3
delta_VL
US_THIGHmuscle_T1
US_THIGHmuscle_T3
delta_THIGHmuscle
US_FASCIA_T1
US_FASCIA_T3
DXA_R_THIGH_LEAN_T1
DXA_R_THIGH_LEAN_T2
DXA_R_THIGH_LEAN_T3
T1_THIGH_CIRC
T3_THIGH_CIRC
T1_MEAN_CSA
T3_MEAN_CSA
delta_MEAN_CSA
percent_change_mean_fCSA
T1_FAST_CSA
T3_FAST_CSA
delta_FAST_CSA
T1_SLOW_CSA
T3_SLOW_CSA
delta_SLOW_CSA
T1_II_fiber_type
T3_II_fiber_type
T1_to_T6_squat_volume_load
algometry_T1
algomtery_T3
kcal_week1
kcal_week6
PRO_week1
PRO_week6
CHO_week1
CHO_week6
FAT_week1
FAT_week6
