# Supplementary material for: Muscle fiber hypertrophy in response to 6 weeks of high-volume resistance training in trained young men is largely attributed to sarcoplasmic hypertrophy
Source: PLoS One. 2019 Jun 5;14(6):e0215267. doi: 10.1371/journal.pone.0215267 (PMC6550381; doi:10.1371/journal.pone.0215267)
Supplement: S2 File — (XLSX) [file pone.0215267.s002.xlsx]

## Sheet: Raw SP data, T1 to T3
VBT1, Samples report created on 02/21/2019
Peak List Generator: unknown
	Version: unknown
	Charge States Calculated: unknown
	Deisotoped: unknown
	Textual Annotation: unknown
Database Set: 1 Database
	Database Name: uniprot-proteomeHuman20180908.fasta
		Version: unknown
		Taxonomy: All Entries
		Number of Proteins: 20312
	Does database contain common contaminants?: unknown
Search Engine Set: 1 Search Engine
	Search Engine: Sequest
		Version: IseNode in Proteome Discoverer 1.4.0.288
		Samples: All Samples
		Fragment Tolerance: 0.20 Da (Monoisotopic)
		Parent Tolerance: 10.0 PPM (Monoisotopic)
		Fixed Modifications: +16 on M (Oxidation)
		Variable Modifications: +57 on C (Carbamidomethyl)
		Database: uniprot-proteomeHuman20180908.fasta (unknown version, 20312 entries)
		Digestion Enzyme: Trypsin
		Max Missed Cleavages: 2
Scaffold: Version: Scaffold_4.8.9
	Modification Metadata Set: 2334 modifications
		Source: C:\Program Files\Scaffold 4\parameters\unimod.xml
		Comment:
	Protein Grouping Strategy: Experiment-wide grouping with binary peptide-protein weights
	Peptide Thresholds: 97.0% minimum
	Protein Thresholds: 99.0% minimum and 2 peptides minimum
	Peptide FDR: 0.0% (Decoy)
	Protein FDR: 0.6% (Decoy)
	GO Annotation Source(s): NCBI (downloaded Feb 16, 2019)
	Alternate ID Source(s): FASTA:UniProt/Swiss-Prot (UniProtKB)
					S002, T1	S003, T1	S005, T1	S009, T1	S012, T1	S014, T1	S015, T1	S018, T1	S020, T1	S025, T1	S034, T1	S036, T1						S002, T3	S003, T3	S005, T3	S009, T3	S012, T3	S014, T3	S015, T3	S018, T3	S020, T3	S025, T3	S034, T3	S036, T3
Identified Proteins (174)	Accession Number	Alternate ID	Molecular Weight	Taxonomy	BioSample 4	BioSample 5	BioSample 6	BioSample 7	BioSample 8	BioSample 9	BioSample 10	BioSample 11	BioSample 12	BioSample 1	BioSample 2	BioSample 3	Mean	Std Dev		Identified Proteins (223; 157 in common with PRE)	Alternate ID	BioSample 5	BioSample 6	BioSample 7	BioSample 8	BioSample 9	BioSample 10	BioSample 11	BioSample 12	BioSample 13	BioSample 1	BioSample 2	BioSample 3	Mean	Std Dev	T-test
Creatine kinase M-type OS=Homo sapiens OX=9606 GN=CKM PE=1 SV=2	KCRM_HUMAN	CKM	43 kDa	Homo sapiens	4886.1	4508.5	5867.7	3526.3	4877.2	5935.3	6646	4611.4	6349.3	5617.8	5911.8	4140.4	5239.82	954.028		Creatine kinase M-type OS=Homo sapiens OX=9606 GN=CKM PE=1 SV=2	CKM	6446	6264.3	7200.8	5884.9	4938.5	5802.8	5724.8	6660	5754.4	6014.8	6917	6022.9	6135.93	609.11	0.0167409
Hemoglobin subunit beta OS=Homo sapiens OX=9606 GN=HBB PE=1 SV=2	HBB_HUMAN	HBB	16 kDa	Homo sapiens	3029.9	3364.6	898.64	1613.8	2699.9	2895.3	3505.6	2889.9	976.05	1421.3	2141.9	3664.5	2425.12	983.525		Hemoglobin subunit beta OS=Homo sapiens OX=9606 GN=HBB PE=1 SV=2	HBB	2303	1691.5	2923.3	3057.1	6772.7	6999	4214.5	1648.9	1771.8	4480.4	3031.7	4069.2	3580.26	1822.5	0.0595336
Beta-enolase OS=Homo sapiens OX=9606 GN=ENO3 PE=1 SV=5	ENOB_HUMAN	ENO3	47 kDa	Homo sapiens	1632.4	1999.6	1114.5	1303.2	2269.9	2161.3	2276.3	2001.3	1773.8	1807.1	1667	1412.1	1784.87	377.735		Beta-enolase OS=Homo sapiens OX=9606 GN=ENO3 PE=1 SV=5	ENO3	2484.8	3011.5	2417.9	2853.9	2545.1	2083	2435.4	2937.4	2096.4	2353.1	2118.1	2332.9	2472.46	318.291	0.000484939
Sarcoplasmic/endoplasmic reticulum calcium ATPase 1 OS=Homo sapiens OX=9606 GN=ATP2A1 PE=1 SV=1	AT2A1_HUMAN	ATP2A1	110 kDa	Homo sapiens	1576.9	1874.9	1079	1722.1	1699	1928.6	1792.9	1634.5	851.03	1651.1	1218.9	1646.3	1556.27	331.201		Sarcoplasmic/endoplasmic reticulum calcium ATPase 1 OS=Homo sapiens OX=9606 GN=ATP2A1 PE=1 SV=1	ATP2A1	2036.3	2455.5	2115.1	2440.8	1319.3	1805.7	2143.1	2261.2	1819.2	1959.4	1800.7	1929.3	2007.13	314.007	0.00277049
Glycogen phosphorylase, muscle form OS=Homo sapiens OX=9606 GN=PYGM PE=1 SV=6	PYGM_HUMAN	PYGM	97 kDa	Homo sapiens	1689.9	1456.6	2021.4	2968.9	1357.3	1425.7	1468.1	2287.3	1252.7	1506.5	1237	1764.2	1702.97	506.327		Glycogen phosphorylase, muscle form OS=Homo sapiens OX=9606 GN=PYGM PE=1 SV=6	PYGM	2494.3	1830	2478.6	1937.9	1390.1	1517.4	1817.5	2514.9	1806.7	1927	2022.5	1870.1	1967.25	363.9	0.0819285
Hemoglobin subunit alpha OS=Homo sapiens OX=9606 GN=HBA1 PE=1 SV=2	HBA_HUMAN	HBA1	15 kDa	Homo sapiens	1681.5	1914.1	2108.3	3279.7	1698	1751.7	1090.4	1698	447.73	926.03	1394.2	1996.7	1665.53	701.76		Hemoglobin subunit alpha OS=Homo sapiens OX=9606 GN=HBA1 PE=1 SV=2	HBA1	1274.1	1386.8	1831.9	1939	5593.6	3669.2	2750	1304.2	1553.8	2555.1	1755.9	2228.6	2320.18	1245.74	0.145095
Fructose-bisphosphate aldolase A OS=Homo sapiens OX=9606 GN=ALDOA PE=1 SV=2	ALDOA_HUMAN	ALDOA	39 kDa	Homo sapiens	1057.2	1254.4	43.962	838.45	1607.5	1475.9	1574.9	1405.5	977.96	1507.2	1447.9	1319.8	1209.22	440.445		Fructose-bisphosphate aldolase A OS=Homo sapiens OX=9606 GN=ALDOA PE=1 SV=2	ALDOA	1577.5	1829.8	1420.7	1784.4	1391.4	1432.6	1880	2338.5	2046.6	2000.2	1813.4	1809.1	1777.02	284.068	0.00124032
Serum albumin OS=Homo sapiens OX=9606 GN=ALB PE=1 SV=2	ALBU_HUMAN	ALB	69 kDa	Homo sapiens	1441.1	1147.4	4176.7	1025.4	1423.8	1258.7	1723.4	1163.1	877.97	1598.7	1303.9	1454.6	1549.56	860.914		Serum albumin OS=Homo sapiens OX=9606 GN=ALB PE=1 SV=2	ALB	2051.9	1131	1892.4	1568.8	2599.2	1971.7	1954	1427	1899.4	2097.1	1688.3	1766.4	1837.27	369.169	0.279464
Carbonic anhydrase 3 OS=Homo sapiens OX=9606 GN=CA3 PE=1 SV=3	CAH3_HUMAN	CA3	30 kDa	Homo sapiens	1077.8	985.37	1038.3	787.5	1245.5	984.88	1419.5	1223.7	2449.7	1480.9	1504.3	708.75	1242.18	458.021		Carbonic anhydrase 3 OS=Homo sapiens OX=9606 GN=CA3 PE=1 SV=3	CA3	1148.4	1417.3	1356.4	1253.4	1038.3	947.68	1967.5	2002.2	1787.7	1569.6	1464.7	1367.9	1443.42	339.623	0.117811
Pyruvate kinase PKM OS=Homo sapiens OX=9606 GN=PKM PE=1 SV=4	KPYM_HUMAN	PKM	58 kDa	Homo sapiens	1181.2	1386.3	2521	1684.3	1466.6	1327.3	1564.5	1240.3	1197.3	1376.2	1300	1673.2	1493.18	365.552		Pyruvate kinase PKM OS=Homo sapiens OX=9606 GN=PKM PE=1 SV=4	PKM	1924.5	2202.8	2329.4	1733	1477.2	1159.6	1540.2	1881	1703.7	1615.1	1783.5	2123.8	1789.48	330.031	0.0148939
Triosephosphate isomerase OS=Homo sapiens OX=9606 GN=TPI1 PE=1 SV=3	TPIS_HUMAN	TPI1	31 kDa	Homo sapiens	899.33	1455.2	837	834.34	1306.2	997.94	1341.9	962.65	1436.2	1063.4	1409.3	1069.4	1134.4	239.936		Triosephosphate isomerase OS=Homo sapiens OX=9606 GN=TPI1 PE=1 SV=3	TPI1	1338.7	1926	1416.2	1768.7	1060.7	922.37	1538.2	1626.9	1568	1395.6	1467.1	1672.3	1475.06	281.191	0.00522382
Myoglobin OS=Homo sapiens OX=9606 GN=MB PE=1 SV=2	MYG_HUMAN	MB	17 kDa	Homo sapiens	618.18	382.34	1248.9	490.08	492.53	614.94	324.95	571.98	1278.9	693.58	659.92	598.41	664.559	300.35		Myoglobin OS=Homo sapiens OX=9606 GN=MB PE=1 SV=2	MB	764.5	687.3	709.08	620.55	643.13	569.13	667.64	746.86	739.39	771.91	980.49	774.55	722.878	104.008	0.513719
Glyceraldehyde-3-phosphate dehydrogenase OS=Homo sapiens OX=9606 GN=GAPDH PE=1 SV=3	G3P_HUMAN	GAPDH	36 kDa	Homo sapiens	540.92	500.02	476.89	585.77	654.75	787.97	434.78	591.57	1240.8	740.22	747.76	541.27	653.56	216.52		Glyceraldehyde-3-phosphate dehydrogenase OS=Homo sapiens OX=9606 GN=GAPDH PE=1 SV=3	GAPDH	826.3	827.27	811.48	828.6	739.48	667.69	840.79	859.34	846.2	814.44	830.15	862.63	812.864	55.5366	0.0355948
Phosphoglycerate kinase 1 OS=Homo sapiens OX=9606 GN=PGK1 PE=1 SV=3	PGK1_HUMAN	PGK1	45 kDa	Homo sapiens	674.3	701.3	0	501.23	727.35	715.88	865.53	717.54	795.28	544.77	613.39	623.5	623.339	220.513		Phosphoglycerate kinase 1 OS=Homo sapiens OX=9606 GN=PGK1 PE=1 SV=3	PGK1	1080.6	1032.6	906.24	957.36	674.03	713.65	890.12	932.89	823.69	900.8	703.56	928.1	878.637	127.999	0.00735146
ATP synthase subunit beta, mitochondrial OS=Homo sapiens OX=9606 GN=ATP5F1B PE=1 SV=3	ATPB_HUMAN	ATP5F1B	57 kDa	Homo sapiens	837.84	821.64	276.61	480.66	712.86	663.28	655.11	698.12	565.85	726.72	829	830.39	674.84	167.727		ATP synthase subunit alpha, mitochondrial OS=Homo sapiens OX=9606 GN=ATP5F1A PE=1 SV=1	ATP5F1A	796.21	1005.3	1041.8	827.06	835.47	537.12	747.8	902.39	1017	789.78	931.88	843.18	856.249	139.289	0.0249601
ATP synthase subunit alpha, mitochondrial OS=Homo sapiens OX=9606 GN=ATP5F1A PE=1 SV=1	ATPA_HUMAN	ATP5F1A	60 kDa	Homo sapiens	611.23	703.7	720.48	917.83	618.1	642.53	383.04	719.96	462.31	638.99	675.96	783.55	656.473	138.721		ATP synthase subunit beta, mitochondrial OS=Homo sapiens OX=9606 GN=ATP5F1B PE=1 SV=3	ATP5F1B	743.56	1136.3	1194.9	851.86	581.93	632.42	795.83	890.41	1026.7	810.8	1028.9	953.16	887.231	189.449	0.00315807
Creatine kinase S-type, mitochondrial OS=Homo sapiens OX=9606 GN=CKMT2 PE=1 SV=2	KCRS_HUMAN	CKMT2	47 kDa	Homo sapiens	397	527.75	593.66	363.55	418.32	491.66	238.72	544.05	470.12	495.82	508.58	515.89	463.76	95.9143		Creatine kinase S-type, mitochondrial OS=Homo sapiens OX=9606 GN=CKMT2 PE=1 SV=2	CKMT2	468.59	623.49	675.21	474.71	368.35	452.22	468.61	695.82	712.32	439.74	704.71	728.62	567.699	132.941	0.00679159
L-lactate dehydrogenase A chain OS=Homo sapiens OX=9606 GN=LDHA PE=1 SV=2	LDHA_HUMAN	LDHA	37 kDa	Homo sapiens	348.64	457.51	511.92	512.5	384.95	367.44	386.56	192.56	183.71	391.73	233.7	316.61	357.319	110.875		L-lactate dehydrogenase A chain OS=Homo sapiens OX=9606 GN=LDHA PE=1 SV=2	LDHA	571.23	622.08	467.98	608.05	381.82	334.57	590.22	321	344.52	569.46	332	550.53	474.455	122.896	0.00155106
Filamin-C OS=Homo sapiens OX=9606 GN=FLNC PE=1 SV=3	FLNC_HUMAN	FLNC	291 kDa	Homo sapiens	606.2	315.54	56.868	177.21	296.24	326.66	637.98	834.78	738.92	236.85	440.51	438.71	425.539	236.574		Filamin-C OS=Homo sapiens OX=9606 GN=FLNC PE=1 SV=3	FLNC	1140	614.21	646.07	740.51	110.98	319.94	1198.5	845.65	1260.3	707.65	1275.6	754.21	801.135	368.304	0.00115845
Phosphoglycerate mutase 2 OS=Homo sapiens OX=9606 GN=PGAM2 PE=1 SV=3	PGAM2_HUMAN	PGAM2	29 kDa	Homo sapiens	388.26	413.19	1375.3	1388.8	542.09	246.37	378.67	360.5	169.06	227.19	359.26	411.54	521.686	413.67		Phosphoglycerate mutase 2 OS=Homo sapiens OX=9606 GN=PGAM2 PE=1 SV=3	PGAM2	741.31	766.94	487.85	488.97	944.48	327.99	389.84	495.19	415.38	365.16	308.15	429.07	513.361	198.655	0.948751
Isocitrate dehydrogenase [NADP], mitochondrial OS=Homo sapiens OX=9606 GN=IDH2 PE=1 SV=2	IDHP_HUMAN	IDH2	51 kDa	Homo sapiens	256.47	288.62	440.44	343.03	276.48	156.5	228.01	300.21	216.14	258.85	429.08	388.3	298.511	86.9091		Isocitrate dehydrogenase [NADP], mitochondrial OS=Homo sapiens OX=9606 GN=IDH2 PE=1 SV=2	IDH2	193.42	331.36	342.39	213.84	256.23	235.95	311.91	358.52	368.83	126.05	348.85	529.1	301.371	104.879	0.925
Phosphoglucomutase-1 OS=Homo sapiens OX=9606 GN=PGM1 PE=1 SV=3	PGM1_HUMAN	PGM1	61 kDa	Homo sapiens	257.7	254.96	536.42	525.45	282.55	278.61	239.63	315.1	330.38	318.19	276.51	333.35	329.071	99.0643		Phosphoglucomutase-1 OS=Homo sapiens OX=9606 GN=PGM1 PE=1 SV=3	PGM1	447.58	342.11	345.83	390.05	416.2	243.53	341.98	468.6	372.65	408.97	333.34	450.7	380.128	63.6539	0.15449
Four and a half LIM domains protein 1 OS=Homo sapiens OX=9606 GN=FHL1 PE=1 SV=4	FHL1_HUMAN	FHL1	36 kDa	Homo sapiens	478.49	465.09	530.6	859.5	235.59	183.73	324.95	379.36	331.14	382.15	433.31	380.2	415.342	171.144		Four and a half LIM domains protein 1 OS=Homo sapiens OX=9606 GN=FHL1 PE=1 SV=4	FHL1	717.55	500.31	373.25	565.3	737.12	356.78	564.24	629.22	789.59	525.98	508.89	453.47	560.142	137.708	0.0483067
Fructose-bisphosphate aldolase C OS=Homo sapiens OX=9606 GN=ALDOC PE=1 SV=2	ALDOC_HUMAN	ALDOC	39 kDa	Homo sapiens	485.98	805.21	0	146.84	1119.3	944.97	616.32	823.76	257.81	858.61	908.83	700.66	639.024	347.809		Fructose-bisphosphate aldolase C OS=Homo sapiens OX=9606 GN=ALDOC PE=1 SV=2	ALDOC	722.22	1274.6	773.12	1164.5	510.48	858.9	1110.2	1250.8	1284.7	1188.8	958.1	1043.7	1011.68	249.438	0.0171438
Aspartate aminotransferase, cytoplasmic OS=Homo sapiens OX=9606 GN=GOT1 PE=1 SV=3	AATC_HUMAN	GOT1	46 kDa	Homo sapiens	260.6	316.92	76.745	114.96	322.67	399.16	308.79	357.88	334.05	311.41	425.45	296.7	293.778	102.81		Aspartate aminotransferase, cytoplasmic OS=Homo sapiens OX=9606 GN=GOT1 PE=1 SV=3	GOT1	301.87	390.47	303.98	367.27	93.532	321.07	402.36	452.27	507.96	407.41	507.93	457.11	376.103	113.886	0.0524409
ATP-dependent 6-phosphofructokinase, muscle type OS=Homo sapiens OX=9606 GN=PFKM PE=1 SV=2	PFKAM_HUMAN	PFKM	85 kDa	Homo sapiens	304.5	261.33	111.74	412.62	294.5	321.32	222.33	331.57	262.81	275.38	236.86	302.82	278.148	72.2425		ATP-dependent 6-phosphofructokinase, muscle type OS=Homo sapiens OX=9606 GN=PFKM PE=1 SV=2	PFKM	488.75	395.19	299.52	382.8	291.11	329.8	344.68	412.2	372.19	372.22	352.32	409.05	370.819	53.9091	0.000707502
Heat shock protein beta-1 OS=Homo sapiens OX=9606 GN=HSPB1 PE=1 SV=2	HSPB1_HUMAN	HSPB1	23 kDa	Homo sapiens	400.25	373.7	0	433.65	369.64	235.53	292.28	203.69	240.52	276.31	323.58	319.63	289.065	114.927		Heat shock protein beta-1 OS=Homo sapiens OX=9606 GN=HSPB1 PE=1 SV=2	HSPB1	632.16	685.52	612.81	547.91	477.9	348.05	674.87	563.44	627.21	493.95	553.59	516.87	561.19	95.1227	5.19616e-05
Annexin A6 OS=Homo sapiens OX=9606 GN=ANXA6 PE=1 SV=3	ANXA6_HUMAN	ANXA6	76 kDa	Homo sapiens	201.67	203.1	580.18	454.11	246.7	202.04	266.14	177.55	272.54	343.82	256.68	294.54	291.589	118.175		Annexin A6 OS=Homo sapiens OX=9606 GN=ANXA6 PE=1 SV=3	ANXA6	347.77	253.09	236.86	251.07	305.16	170.41	282.21	270.42	359.84	323.59	346.43	380.94	293.983	61.2631	0.954274
Malate dehydrogenase, cytoplasmic OS=Homo sapiens OX=9606 GN=MDH1 PE=1 SV=4	MDHC_HUMAN	MDH1	36 kDa	Homo sapiens	265.29	187.13	628.48	305.33	210	209.07	273.98	229.73	431.7	220.82	300.56	230.8	291.074	124.792		Malate dehydrogenase, cytoplasmic OS=Homo sapiens OX=9606 GN=MDH1 PE=1 SV=4	MDH1	345.85	258.11	303.89	241.57	296.36	213.49	244.28	369.16	391.49	247.02	335.46	329.38	298.005	57.1453	0.846505
Gamma-enolase OS=Homo sapiens OX=9606 GN=ENO2 PE=1 SV=3	ENOG_HUMAN	ENO2	47 kDa	Homo sapiens	0	0	0	0	465	403.78	0	0	360.1	0	0	0	102.407	186.618		Gamma-enolase OS=Homo sapiens OX=9606 GN=ENO2 PE=1 SV=3	ENO2	606.52	806.69	0	625.75	0	1313.6	0	0	0	0	0	0	279.38	447.121	0.198504
Citrate synthase, mitochondrial OS=Homo sapiens OX=9606 GN=CS PE=1 SV=2	CISY_HUMAN	CS	52 kDa	Homo sapiens	196.55	189.76	170.65	70.065	203.16	191.83	79.876	182.69	164.2	223.36	203.84	216.16	174.345	49.4263		Citrate synthase, mitochondrial OS=Homo sapiens OX=9606 GN=CS PE=1 SV=2	CS	214.24	234.46	255.59	187.52	134.16	150.34	177.44	273.05	281.26	161.71	261.53	267.46	216.563	52.5673	0.0519771
Aconitate hydratase, mitochondrial OS=Homo sapiens OX=9606 GN=ACO2 PE=1 SV=2	ACON_HUMAN	ACO2	85 kDa	Homo sapiens	216.7	220.86	200.62	122.46	235.65	233.73	90.767	251.79	257.91	315.88	307.56	229.79	223.643	64.8635		Aconitate hydratase, mitochondrial OS=Homo sapiens OX=9606 GN=ACO2 PE=1 SV=2	ACO2	258.43	382.76	345.71	150.14	191.91	186.79	168.39	336.99	433.89	144.34	335.67	354.8	274.152	102.127	0.112759
Fatty acid-binding protein, heart OS=Homo sapiens OX=9606 GN=FABP3 PE=1 SV=4	FABPH_HUMAN	FABP3	15 kDa	Homo sapiens	256.19	274.91	574.13	348.6	239.9	258.87	173.37	280.58	264.15	220.98	253.25	225.68	280.884	101.187		Fatty acid-binding protein, heart OS=Homo sapiens OX=9606 GN=FABP3 PE=1 SV=4	FABP3	315.78	345.23	291.84	236.2	413.35	213.51	256.26	419.08	401.4	320.65	307.05	298.24	318.216	67.1722	0.332758
Alpha-crystallin B chain OS=Homo sapiens OX=9606 GN=CRYAB PE=1 SV=2	CRYAB_HUMAN	CRYAB	20 kDa	Homo sapiens	188.12	101.05	92.319	205.18	106.72	76.945	69.89	102.17	404.56	147.65	139.9	145.22	148.31	90.9713		Alpha-crystallin B chain OS=Homo sapiens OX=9606 GN=CRYAB PE=1 SV=2	CRYAB	244.54	176.39	230.02	130.46	204.05	128.43	223.57	193.96	235.18	144.32	234.16	182.34	193.952	41.9812	0.110963
Calsequestrin-1 OS=Homo sapiens OX=9606 GN=CASQ1 PE=1 SV=3	CASQ1_HUMAN	CASQ1	45 kDa	Homo sapiens	0	0	0	0	0	0	0	0	204.27	0	0	0	17.0225	58.9677		Calsequestrin-1 OS=Homo sapiens OX=9606 GN=CASQ1 PE=1 SV=3	CASQ1	0	0	0	0	0	0	0	0	0	0	0	0	0	0	0.338801
Malate dehydrogenase, mitochondrial OS=Homo sapiens OX=9606 GN=MDH2 PE=1 SV=3	MDHM_HUMAN	MDH2	35 kDa	Homo sapiens	126.3	113.26	568.42	393.85	171.6	98.182	86.23	148.45	314.35	120.51	181.25	217.29	211.641	145.058		Malate dehydrogenase, mitochondrial OS=Homo sapiens OX=9606 GN=MDH2 PE=1 SV=3	MDH2	211.77	168.19	265.38	147.86	305.98	104.87	201.43	221.16	216.17	53.563	149.29	222.56	189.019	68.8961	0.580522
Heat shock protein beta-6 OS=Homo sapiens OX=9606 GN=HSPB6 PE=1 SV=2	HSPB6_HUMAN	HSPB6	17 kDa	Homo sapiens	270.58	187.76	183.86	288.34	110.98	119.37	99.846	155.66	125.05	253.3	264.46	181.64	186.737	67.7282		Heat shock protein beta-6 OS=Homo sapiens OX=9606 GN=HSPB6 PE=1 SV=2	HSPB6	382.74	237.44	250.85	253.8	197.91	140.3	294.22	268.65	347.53	178.75	410.83	263.89	268.909	80.4537	0.00698806
Protein/nucleic acid deglycase DJ-1 OS=Homo sapiens OX=9606 GN=PARK7 PE=1 SV=2	PARK7_HUMAN	PARK7	20 kDa	Homo sapiens	144.62	210.61	0	0	187.83	129.51	134.34	138.92	183.49	163.78	208.25	171.22	139.381	70.5324		Protein/nucleic acid deglycase DJ-1 OS=Homo sapiens OX=9606 GN=PARK7 PE=1 SV=2	PARK7	187.07	301.26	236.77	242.42	42.915	133.36	258.57	198.92	248.86	232.88	227.06	275.74	215.485	69.5309	0.0260331
ADP/ATP translocase 1 OS=Homo sapiens OX=9606 GN=SLC25A4 PE=1 SV=4	ADT1_HUMAN	SLC25A4	33 kDa	Homo sapiens	114.83	154.39	0	0	170.72	168.82	75.338	224.92	29.623	193.74	212.59	238.18	131.929	86.5529		ADP/ATP translocase 1 OS=Homo sapiens OX=9606 GN=SLC25A4 PE=1 SV=4	SLC25A4	87.564	221.65	173.92	192.13	108.87	175.73	190.74	304.76	276.86	179.11	267.47	229.8	200.717	64.3744	0.0319637
Tubulin alpha-4A chain OS=Homo sapiens OX=9606 GN=TUBA4A PE=1 SV=1	TBA4A_HUMAN	TUBA4A	50 kDa	Homo sapiens	113.68	65.791	0	111.19	68.304	52.636	83.767	64.485	42.817	141.1	85.445	86.715	76.3275	36.7772		Tubulin alpha-4A chain OS=Homo sapiens OX=9606 GN=TUBA4A PE=1 SV=1	TUBA4A	177.05	176.78	111.29	109.24	59.485	32.874	88.218	142.52	169.91	118.18	188.69	120.31	124.546	48.9948	0.01381
Very long-chain specific acyl-CoA dehydrogenase, mitochondrial OS=Homo sapiens OX=9606 GN=ACADVL PE=1 SV=1	ACADV_HUMAN	ACADVL	70 kDa	Homo sapiens	153.03	131.33	29.284	131.86	105.84	98.068	53.554	145.1	38.837	133.82	155.98	111.75	107.371	44.2546		Very long-chain specific acyl-CoA dehydrogenase, mitochondrial OS=Homo sapiens OX=9606 GN=ACADVL PE=1 SV=1	ACADVL	163.39	128.65	120.04	118.99	111.69	118.76	105.69	152.12	151.73	112.56	163.81	106.75	129.515	22.0252	0.0930897
UTP--glucose-1-phosphate uridylyltransferase OS=Homo sapiens OX=9606 GN=UGP2 PE=1 SV=5	UGPA_HUMAN	UGP2	57 kDa	Homo sapiens	102.96	84.553	42.701	84.674	89.647	109.79	63.538	113.31	94.234	108.75	100.87	103.42	91.5373	20.7538		UTP--glucose-1-phosphate uridylyltransferase OS=Homo sapiens OX=9606 GN=UGP2 PE=1 SV=5	UGP2	176.63	130.52	115.6	116.92	71.382	119.24	142.13	151.78	150.17	119.14	175.71	157.29	135.543	29.721	0.00044283
Elongation factor 1-alpha 2 OS=Homo sapiens OX=9606 GN=EEF1A2 PE=1 SV=1	EF1A2_HUMAN	EEF1A2	50 kDa	Homo sapiens	153.26	123.39	116.94	177.2	116.12	101.3	90.768	128.5	91.181	112.27	88.773	104.48	117.015	26.44		Elongation factor 1-alpha 2 OS=Homo sapiens OX=9606 GN=EEF1A2 PE=1 SV=1	EEF1A2	330.47	270	267.66	158.02	161.79	94.822	232.5	261.03	220.43	121.24	128.99	144.94	199.324	74.0117	0.00191364
Sarcoplasmic/endoplasmic reticulum calcium ATPase 2 OS=Homo sapiens OX=9606 GN=ATP2A2 PE=1 SV=1	AT2A2_HUMAN	ATP2A2	115 kDa	Homo sapiens	576.54	412.53	347.3	727.25	455.85	318.01	288.64	443.59	339.5	463.32	447.95	570.29	449.231	126.21		Sarcoplasmic/endoplasmic reticulum calcium ATPase 2 OS=Homo sapiens OX=9606 GN=ATP2A2 PE=1 SV=1	ATP2A2	733.82	578.04	812.79	491.03	569.24	424.67	485.66	686.5	669.04	577.29	664.2	537.73	602.501	113.215	0.0111231
Adenylate kinase isoenzyme 1 OS=Homo sapiens OX=9606 GN=AK1 PE=1 SV=3	KAD1_HUMAN	AK1	22 kDa	Homo sapiens	48.138	9.8714	0	0	35.859	42.3	23.599	24.762	53.976	58.851	25.352	14.609	28.1098	20.025		Adenylate kinase isoenzyme 1 OS=Homo sapiens OX=9606 GN=AK1 PE=1 SV=3	AK1	84.485	29.465	62.764	69.88	0	28.705	67.962	42.116	24.868	94.128	56.085	68.743	52.4334	27.6397	0.0329151
Glycerol-3-phosphate dehydrogenase [NAD(+)], cytoplasmic OS=Homo sapiens OX=9606 GN=GPD1 PE=1 SV=4	GPDA_HUMAN	GPD1	38 kDa	Homo sapiens	98.847	130.42	0	107.45	147.65	60.578	98.937	61.974	135.19	134.05	123.72	111.71	100.877	41.9331		Glycerol-3-phosphate dehydrogenase [NAD(+)], cytoplasmic OS=Homo sapiens OX=9606 GN=GPD1 PE=1 SV=4	GPD1	153.83	170.62	167.33	163.37	122.63	62.662	167.45	60.56	154.34	178.21	152.94	177.48	144.285	41.3263	0.0102077
Peroxiredoxin-2 OS=Homo sapiens OX=9606 GN=PRDX2 PE=1 SV=5	PRDX2_HUMAN	PRDX2	22 kDa	Homo sapiens	155.46	96.492	133.67	140.52	134.03	148.4	92.584	116.27	171.06	150.28	127.03	151.4	134.766	23.6062		Peroxiredoxin-2 OS=Homo sapiens OX=9606 GN=PRDX2 PE=1 SV=5	PRDX2	187.48	134.53	182.89	147.66	252.72	239.98	175.48	196.46	176.72	195.7	200.78	221.15	192.629	34.1431	0.000111991
Myc box-dependent-interacting protein 1 OS=Homo sapiens OX=9606 GN=BIN1 PE=1 SV=1	BIN1_HUMAN	BIN1	65 kDa	Homo sapiens	143.93	132.8	0	116.65	141.7	96.12	99.846	130.37	103.7	132.25	130.33	124.15	112.654	38.8408		Myc box-dependent-interacting protein 1 OS=Homo sapiens OX=9606 GN=BIN1 PE=1 SV=1	BIN1	198.04	205	173.89	152.62	112.58	151.77	163.57	207.56	162.51	182.43	205.44	178.87	174.523	28.1387	0.00059155
Ankyrin repeat domain-containing protein 2 OS=Homo sapiens OX=9606 GN=ANKRD2 PE=1 SV=3	ANKR2_HUMAN	ANKRD2	40 kDa	Homo sapiens	71.099	27.41	32.378	67.888	36.713	32.083	43.568	75.63	61.304	51.61	72.22	50.159	51.8385	17.4913		Ankyrin repeat domain-containing protein 2 OS=Homo sapiens OX=9606 GN=ANKRD2 PE=1 SV=3	ANKRD2	163.12	84.205	85.842	65.821	74.157	64.526	137.28	174.58	258.65	53.557	192.22	88.796	120.23	64.3333	0.00138237
Myosin regulatory light chain 2, skeletal muscle isoform OS=Homo sapiens OX=9606 GN=MYLPF PE=2 SV=1	MLRS_HUMAN	MYLPF	19 kDa	Homo sapiens	79.293	163.96	83.941	271.41	120.36	131.56	88.046	98.274	118.68	111.36	104.16	107.5	123.212	52.0501		Myosin regulatory light chain 2, skeletal muscle isoform OS=Homo sapiens OX=9606 GN=MYLPF PE=2 SV=1	MYLPF	193.88	128.57	108.92	242.42	357.91	132.03	180.13	87.644	147.7	109.28	148.13	151.13	165.645	73.664	0.08007
Voltage-dependent anion-selective channel protein 1 OS=Homo sapiens OX=9606 GN=VDAC1 PE=1 SV=2	VDAC1_HUMAN	VDAC1	31 kDa	Homo sapiens	64.821	101.75	0	31.819	115.24	119.04	68.986	139.43	0	77.029	109.61	192.1	84.9854	56.7273		Voltage-dependent anion-selective channel protein 1 OS=Homo sapiens OX=9606 GN=VDAC1 PE=1 SV=2	VDAC1	61.974	112.63	169.54	132.96	31.853	131.89	133.52	121.74	126.29	96.332	136.28	104.25	113.272	36.569	0.231502
Protein-arginine deiminase type-2 OS=Homo sapiens OX=9606 GN=PADI2 PE=1 SV=2	PADI2_HUMAN	PADI2	76 kDa	Homo sapiens	100.12	63.697	67.079	0	17.989	22.636	40.846	80.666	5.2956	94.107	55.672	70.004	51.5093	33.8954		Protein-arginine deiminase type-2 OS=Homo sapiens OX=9606 GN=PADI2 PE=1 SV=2	PADI2	150.58	57.41	31.256	68.596	51.437	0	0	105.89	105.92	113.72	87.218	56.866	69.0744	45.9721	0.186188
Myosin light chain 1/3, skeletal muscle isoform OS=Homo sapiens OX=9606 GN=MYL1 PE=2 SV=3	MYL1_HUMAN	MYL1	21 kDa	Homo sapiens	39.676	101.78	0	41.406	47.806	37.908	23.604	38.735	82.969	26.877	43.944	59.543	45.354	26.6742		Myosin light chain 1/3, skeletal muscle isoform OS=Homo sapiens OX=9606 GN=MYL1 PE=2 SV=3	MYL1	28.276	88.198	46.176	132.51	159.75	38.725	96.893	53.101	125.68	141.04	69.399	80.054	88.3168	43.4966	0.00732032
Myosin light chain 3 OS=Homo sapiens OX=9606 GN=MYL3 PE=1 SV=3	MYL3_HUMAN	MYL3	22 kDa	Homo sapiens	44.885	23.594	72.994	116.88	43.531	34.135	19.061	44.442	93.75	71.594	79.738	75.221	59.9854	29.7124		Myosin light chain 3 OS=Homo sapiens OX=9606 GN=MYL3 PE=1 SV=3	MYL3	0	30.628	55.109	68.019	130.22	36.123	49.364	70.483	131.19	86.404	94.283	73.675	68.7915	38.7004	0.423161
Alpha-enolase OS=Homo sapiens OX=9606 GN=ENO1 PE=1 SV=2	ENOA_HUMAN	ENO1	47 kDa	Homo sapiens	1179.6	0	0	0	0	388.71	0	0	1012.2	1075.6	0	0	304.676	487.115		Alpha-enolase OS=Homo sapiens OX=9606 GN=ENO1 PE=1 SV=2	ENO1	564.11	785.11	593.9	585.4	0	420.97	0	0	0	1400.9	0	0	362.532	446.462	0.697859
Actin, aortic smooth muscle OS=Homo sapiens OX=9606 GN=ACTA2 PE=1 SV=1	ACTA_HUMAN	ACTA2	42 kDa	Homo sapiens	454.21	449.15	1127.5	1062.6	371.33	323.66	256.88	361.6	378.16	303.34	352.31	421.89	488.553	289.315		Actin, alpha skeletal muscle OS=Homo sapiens OX=9606 GN=ACTA1 PE=1 SV=1	ACTA1	679.76	549.88	619.76	542.25	840.95	391.82	514.19	482.21	568.56	426.42	478.06	486.14	548.333	121.413	0.489789
Heat shock cognate 71 kDa protein OS=Homo sapiens OX=9606 GN=HSPA8 PE=1 SV=1	HSP7C_HUMAN	HSPA8	71 kDa	Homo sapiens	153.6	71.488	206.73	135.59	71.689	61.192	59.907	83.253	154.29	98.746	86.238	80.465	105.266	46.4431		Heat shock cognate 71 kDa protein OS=Homo sapiens OX=9606 GN=HSPA8 PE=1 SV=1	HSPA8	247.04	152.17	189.36	66.746	124.85	58.585	111.34	132.66	136.74	86.342	140.93	118.25	130.418	51.7014	0.0976751
Heat shock 70 kDa protein 1A OS=Homo sapiens OX=9606 GN=HSPA1A PE=1 SV=1	HS71A_HUMAN	HSPA1A	70 kDa	Homo sapiens	113.13	34.337	97.378	84.709	35.846	27.12	39.939	76.652	167.3	43.582	74.599	80.502	72.9245	40.7264		Heat shock 70 kDa protein 1A OS=Homo sapiens OX=9606 GN=HSPA1A PE=1 SV=1	HSPA1A	167.35	68.109	72.718	86.719	12.635	23.474	70.847	82.334	84.952	38.255	83.592	92.624	73.6341	39.4798	0.944837
Tripartite motif-containing protein 72 OS=Homo sapiens OX=9606 GN=TRIM72 PE=1 SV=2	TRI72_HUMAN	TRIM72	53 kDa	Homo sapiens	74.099	87.263	0	44.959	107.56	110.11	149.08	125.83	57.26	140.2	107.9	137.82	95.1734	44.4706		Tripartite motif-containing protein 72 OS=Homo sapiens OX=9606 GN=TRIM72 PE=1 SV=2	TRIM72	105.56	141.24	55.108	157.24	0	40.223	123.57	166.17	163.07	141.04	193.64	168.65	121.293	59.7217	0.2049
Kelch-like protein 41 OS=Homo sapiens OX=9606 GN=KLHL41 PE=1 SV=2	KLH41_HUMAN	KLHL41	68 kDa	Homo sapiens	82.546	21.306	109.29	33.914	29.879	11.206	61.694	113.51	85.517	21.71	58.295	38.666	55.6278	35.1823		Kelch-like protein 41 OS=Homo sapiens OX=9606 GN=KLHL41 PE=1 SV=2	KLHL41	176.15	47.442	88.097	30.092	55.021	25.965	131.46	95.072	145.98	18.639	148.26	38.097	83.3563	55.3328	0.039013
Trifunctional enzyme subunit alpha, mitochondrial OS=Homo sapiens OX=9606 GN=HADHA PE=1 SV=2	ECHA_HUMAN	HADHA	83 kDa	Homo sapiens	73.361	73.748	0	0	20.428	23.888	39.937	60.18	99.814	115	136.39	107.69	62.5363	46.2039		Trifunctional enzyme subunit alpha, mitochondrial OS=Homo sapiens OX=9606 GN=HADHA PE=1 SV=2	HADHA	16.06	89.834	30.14	0	0	18.748	61.73	81.978	178.84	0	151.72	0	52.4208	61.899	0.552202
Cytochrome c1, heme protein, mitochondrial OS=Homo sapiens OX=9606 GN=CYC1 PE=1 SV=3	CY1_HUMAN	CYC1	35 kDa	Homo sapiens	103.04	89.427	0	0	106.71	109.87	53.554	124.89	0	100.48	116.13	122.19	77.1909	50.0454		Cytochrome c1, heme protein, mitochondrial OS=Homo sapiens OX=9606 GN=CYC1 PE=1 SV=3	CYC1	141.54	79.98	127.67	130.7	99.574	92.587	105.99	139.69	128.56	80.908	166.15	137.18	119.211	26.9857	0.0285102
Glycogen debranching enzyme OS=Homo sapiens OX=9606 GN=AGL PE=1 SV=3	GDE_HUMAN	AGL	175 kDa	Homo sapiens	68.933	39.708	0	101.81	39.272	40.806	56.558	132.1	14.349	59.755	50.954	78.327	56.881	35.971		Glycogen debranching enzyme OS=Homo sapiens OX=9606 GN=AGL PE=1 SV=3	AGL	103.91	40.565	89.282	66.641	29.526	49.208	75.988	93.339	16.771	75.444	73.985	66.073	65.061	26.3748	0.420403
Peroxiredoxin-6 OS=Homo sapiens OX=9606 GN=PRDX6 PE=1 SV=3	PRDX6_HUMAN	PRDX6	25 kDa	Homo sapiens	55.313	31.157	117.41	139.55	52.071	62.208	24.508	31.593	0	42.582	54.193	41.707	54.3577	38.7323		Peroxiredoxin-6 OS=Homo sapiens OX=9606 GN=PRDX6 PE=1 SV=3	PRDX6	72.025	66.423	66.136	69.484	88.369	53.447	44.063	55.883	96.719	111.44	73.088	109.27	75.5289	21.5987	0.15271
Cytochrome b-c1 complex subunit 2, mitochondrial OS=Homo sapiens OX=9606 GN=UQCRC2 PE=1 SV=3	QCR2_HUMAN	UQCRC2	48 kDa	Homo sapiens	83.92	50.036	0	141.35	62.322	59.72	29.045	122.31	34.51	113.12	104.65	107.54	75.7103	43.1687		Cytochrome b-c1 complex subunit 2, mitochondrial OS=Homo sapiens OX=9606 GN=UQCRC2 PE=1 SV=3	UQCRC2	101.33	76.285	83.678	90.736	61.826	90.79	53.339	162.5	134.21	53.709	120.9	105.41	94.5594	32.9821	0.182831
Carbonic anhydrase 2 OS=Homo sapiens OX=9606 GN=CA2 PE=1 SV=2	CAH2_HUMAN	CA2	29 kDa	Homo sapiens	62.699	60.199	154.54	0	59.724	78.584	43.567	45.236	66.273	49.729	32.36	77.35	60.8551	36.4064		Carbonic anhydrase 2 OS=Homo sapiens OX=9606 GN=CA2 PE=1 SV=2	CA2	0	0	43.742	31.488	138.16	111.87	82.968	33.062	66.92	79.817	18.995	92.522	58.2953	44.1843	0.870415
Heat shock protein HSP 90-beta OS=Homo sapiens OX=9606 GN=HSP90AB1 PE=1 SV=4	HS90B_HUMAN	HSP90AB1	83 kDa	Homo sapiens	47.412	25.322	29.715	52.653	64.905	77.603	60.816	38.635	160.01	96.918	45.978	81.406	65.1144	36.7165		Heat shock protein HSP 90-beta OS=Homo sapiens OX=9606 GN=HSP90AB1 PE=1 SV=4	HSP90AB1	117.16	54.477	93.61	95.777	80.194	58.469	124.85	94.509	125.49	113.61	112.21	97.742	97.3415	23.5384	0.00801431
Elongation factor Tu, mitochondrial OS=Homo sapiens OX=9606 GN=TUFM PE=1 SV=2	EFTU_HUMAN	TUFM	50 kDa	Homo sapiens	71.735	64.215	97.564	9.4817	48.656	34.885	18.153	54.791	34.141	58.642	50.839	44.112	48.9346	23.7294		Elongation factor Tu, mitochondrial OS=Homo sapiens OX=9606 GN=TUFM PE=1 SV=2	TUFM	99.154	80.799	61.535	55.074	64.541	44.047	38.928	57.876	108.45	29.414	82.292	58.791	65.0751	23.7183	0.0855065
Adenylosuccinate synthetase isozyme 1 OS=Homo sapiens OX=9606 GN=ADSSL1 PE=1 SV=1	PURA1_HUMAN	ADSSL1	50 kDa	Homo sapiens	47.361	76.306	0	41.473	54.644	63.484	67.749	63.93	55.302	71.524	61.478	107.49	59.2284	25.028		Adenylosuccinate synthetase isozyme 1 OS=Homo sapiens OX=9606 GN=ADSSL1 PE=1 SV=1	ADSSL1	88.713	109.7	112.29	95.565	27.108	22.806	67.219	101.29	89.48	52.533	113.33	104.89	82.077	32.2648	0.0912935
L-lactate dehydrogenase B chain OS=Homo sapiens OX=9606 GN=LDHB PE=1 SV=2	LDHB_HUMAN	LDHB	37 kDa	Homo sapiens	35.805	0	0	28.238	0	10.03	9.0765	0	21.571	88.671	54.997	0	20.699	27.7546		L-lactate dehydrogenase B chain OS=Homo sapiens OX=9606 GN=LDHB PE=1 SV=2	LDHB	18.269	0	0	0	0	4.2388	0	41.145	39.893	27.385	62.204	20.408	17.7952	21.045	0.705026
Carbonic anhydrase 1 OS=Homo sapiens OX=9606 GN=CA1 PE=1 SV=2	CAH1_HUMAN	CA1	29 kDa	Homo sapiens	68.434	47.79	74.54	0	36.704	20.155	24.507	41.247	13.391	0	26.231	41.716	32.8929	23.7466		Carbonic anhydrase 1 OS=Homo sapiens OX=9606 GN=CA1 PE=1 SV=2	CA1	0	0	58.412	0	163.72	133.94	95.049	0	0	87.496	51.395	68.069	54.8401	57.2329	0.266338
PDZ and LIM domain protein 3 OS=Homo sapiens OX=9606 GN=PDLIM3 PE=1 SV=1	PDLI3_HUMAN	PDLIM3	39 kDa	Homo sapiens	28.763	47.672	0	0	56.358	55.174	53.553	33.422	127.6	44.382	52.677	26.103	43.8087	33.005		PDZ and LIM domain protein 3 OS=Homo sapiens OX=9606 GN=PDLIM3 PE=1 SV=1	PDLIM3	42.368	114.64	33.079	69.9	5.6203	29.142	128.02	125.15	109.8	94.078	68.139	64.797	73.7278	40.8645	0.0394083
14-3-3 protein gamma OS=Homo sapiens OX=9606 GN=YWHAG PE=1 SV=2	1433G_HUMAN	YWHAG	28 kDa	Homo sapiens	81.294	63.704	57.014	124.39	65.735	42.661	48.107	62.957	59.672	76.922	67.073	60.529	67.5048	20.8169		14-3-3 protein gamma OS=Homo sapiens OX=9606 GN=YWHAG PE=1 SV=2	YWHAG	135.4	107.9	98.031	82.217	81.034	62.431	80.694	112.08	114.91	91.869	100.4	85.071	96.0031	19.6451	0.00329289
Aspartate aminotransferase, mitochondrial OS=Homo sapiens OX=9606 GN=GOT2 PE=1 SV=3	AATM_HUMAN	GOT2	48 kDa	Homo sapiens	5.2088	34.531	0	0	58.897	29.374	0	45.499	122.3	37.017	86.794	47.035	38.888	37.5949		Aspartate aminotransferase, mitochondrial OS=Homo sapiens OX=9606 GN=GOT2 PE=1 SV=3	GOT2	0	71.283	0	46.712	0	31.516	0	48.792	102.56	30.627	103.91	74.632	42.5027	39.0609	0.658746
Apolipoprotein A-I OS=Homo sapiens OX=9606 GN=APOA1 PE=1 SV=1	APOA1_HUMAN	APOA1	31 kDa	Homo sapiens	0	0	0	0	2.5699	64.451	62.003	21.912	3.5266	59.594	28.818	68.916	25.9825	29.4305		Apolipoprotein A-I OS=Homo sapiens OX=9606 GN=APOA1 PE=1 SV=1	APOA1	0	0	0	35.474	141.07	191.14	90.017	0	0	71.046	52.469	23.945	50.4301	62.9952	0.152057
Medium-chain specific acyl-CoA dehydrogenase, mitochondrial OS=Homo sapiens OX=9606 GN=ACADM PE=1 SV=1	ACADM_HUMAN	ACADM	47 kDa	Homo sapiens	0	0	0	0	0	0	0	10.109	16.339	22.671	32.938	0	6.83808	11.3094		Medium-chain specific acyl-CoA dehydrogenase, mitochondrial OS=Homo sapiens OX=9606 GN=ACADM PE=1 SV=1	ACADM	0	3.802	0	0	0	0	0	16.331	2.2085	0	11.987	0	2.86071	5.48981	0.179471
Acetyl-CoA acetyltransferase, mitochondrial OS=Homo sapiens OX=9606 GN=ACAT1 PE=1 SV=1	THIL_HUMAN	ACAT1	45 kDa	Homo sapiens	59.059	45.999	0	114.97	42.693	15.521	12.708	27.957	37.847	22.69	53.196	34.5	38.9283	29.5588		Acetyl-CoA acetyltransferase, mitochondrial OS=Homo sapiens OX=9606 GN=ACAT1 PE=1 SV=1	ACAT1	69.548	32.943	64.906	47.668	2.8102	11.772	24.825	26.945	56.774	0	57.354	22.825	34.8642	24.0144	0.673053
Acyl-coenzyme A thioesterase 2, mitochondrial OS=Homo sapiens OX=9606 GN=ACOT2 PE=1 SV=6	ACOT2_HUMAN	ACOT2	53 kDa	Homo sapiens	0	0	0	0	0	0	0	2.0448	0	0	0	0	0.1704	0.590283		Acyl-coenzyme A thioesterase 1 OS=Homo sapiens OX=9606 GN=ACOT1 PE=1 SV=1	ACOT1	0	0	0	3.973	0	0	0	6.1177	9.5835	0	0	0	1.63952	3.20225	0.11676
Long-chain-fatty-acid--CoA ligase 1 OS=Homo sapiens OX=9606 GN=ACSL1 PE=1 SV=1	ACSL1_HUMAN	ACSL1	78 kDa	Homo sapiens	0	13.003	0	0	0	5.3941	0	22.516	11.402	8.9799	18.498	0	6.64942	8.1318		Long-chain-fatty-acid--CoA ligase 1 OS=Homo sapiens OX=9606 GN=ACSL1 PE=1 SV=1	ACSL1	3.3329	5.9533	6.6301	3.973	0	0	2.9815	0	46.971	0	26.329	8.9947	8.76379	14.0581	0.606566
Aldose reductase OS=Homo sapiens OX=9606 GN=AKR1B1 PE=1 SV=3	ALDR_HUMAN	AKR1B1	36 kDa	Homo sapiens	1.74	0	0	0	0	0	0	0	0	0	0	2.1199	0.321658	0.755586		Aldose reductase OS=Homo sapiens OX=9606 GN=AKR1B1 PE=1 SV=3	AKR1B1	0	8.7631	0	0	0	0	0	0	0	0	0	0	0.730258	2.52969	0.615096
Retinal dehydrogenase 1 OS=Homo sapiens OX=9606 GN=ALDH1A1 PE=1 SV=2	AL1A1_HUMAN	ALDH1A1	55 kDa	Homo sapiens	0	0	0	0	0	0	0	0	6.7275	0	0	0	0.560625	1.94206		Aldehyde dehydrogenase X, mitochondrial OS=Homo sapiens OX=9606 GN=ALDH1B1 PE=1 SV=3	ALDH1B1	0	0	0	0	0	0	0	14.353	0	0	0	0	1.19608	4.14335	0.650941
4-trimethylaminobutyraldehyde dehydrogenase OS=Homo sapiens OX=9606 GN=ALDH9A1 PE=1 SV=3	AL9A1_HUMAN	ALDH9A1	54 kDa	Homo sapiens	0	0	0	0	0	0	0	0	24.245	0	0	0	2.02042	6.99893		4-trimethylaminobutyraldehyde dehydrogenase OS=Homo sapiens OX=9606 GN=ALDH9A1 PE=1 SV=3	ALDH9A1	3.308	2.8515	0	0	0	0	0	0	0	0	0	0	0.513292	1.20274	0.487008
AMP deaminase 1 OS=Homo sapiens OX=9606 GN=AMPD1 PE=1 SV=2	AMPD1_HUMAN	AMPD1	90 kDa	Homo sapiens	15.638	27.258	0	3.7642	0	0	1.815	2.4986	0	5.3312	4.372	0	5.05642	8.26812		AMP deaminase 1 OS=Homo sapiens OX=9606 GN=AMPD1 PE=1 SV=2	AMPD1	0	27.893	0	67.466	0	0	1.9877	2.8807	0	10.946	28.686	0	11.6549	20.5704	0.277514
Annexin A1 OS=Homo sapiens OX=9606 GN=ANXA1 PE=1 SV=2	ANXA1_HUMAN	ANXA1	39 kDa	Homo sapiens	0	0	0	0	0	0	0	0	0	7.2474	0	0	0.60395	2.09214		Annexin A5 OS=Homo sapiens OX=9606 GN=ANXA5 PE=1 SV=2	ANXA5	6.1605	0	0	0	0	0	0	0	0	0	0	0	0.513375	1.77838	0.914807
C->U-editing enzyme APOBEC-2 OS=Homo sapiens OX=9606 GN=APOBEC2 PE=1 SV=1	ABEC2_HUMAN	APOBEC2	26 kDa	Homo sapiens	0	0	0	0	0	0	0	0	11.054	0	0	0	0.921167	3.19101		C->U-editing enzyme APOBEC-2 OS=Homo sapiens OX=9606 GN=APOBEC2 PE=1 SV=1	APOBEC2	0	0	0	0	0	0	0	0	0	0	0	0	0	0	0.338801
Rho GDP-dissociation inhibitor 1 OS=Homo sapiens OX=9606 GN=ARHGDIA PE=1 SV=3	GDIR1_HUMAN	ARHGDIA	23 kDa	Homo sapiens	0	0	0	0	1.7064	0	0	0	1.6213	5.4355	0	0	0.730267	1.61486		Rho GDP-dissociation inhibitor 1 OS=Homo sapiens OX=9606 GN=ARHGDIA PE=1 SV=3	ARHGDIA	4.9994	0	0	2.1979	0	0	8.4253	0	5.1664	15.313	3.5615	0	3.30529	4.70565	0.0328018
ATP synthase F(0) complex subunit B1, mitochondrial OS=Homo sapiens OX=9606 GN=ATP5PB PE=1 SV=2	AT5F1_HUMAN	ATP5PB	29 kDa	Homo sapiens	26.878	38.478	0	0	33.293	23.247	15.43	29.901	14.907	38.984	35.65	40.777	24.7954	14.4029		ATP synthase F(0) complex subunit B1, mitochondrial OS=Homo sapiens OX=9606 GN=ATP5PB PE=1 SV=2	ATP5PB	22.017	44.451	46.225	38.647	0	27.138	28.206	49.358	55.315	32.79	46.559	53.302	37.0007	15.8815	0.0856207
ATP synthase subunit d, mitochondrial OS=Homo sapiens OX=9606 GN=ATP5PD PE=1 SV=3	ATP5H_HUMAN	ATP5PD	18 kDa	Homo sapiens	8.3453	0	0	0	0	0	0	9.4658	0	9.8842	8.652	0	3.02894	4.48944		ATP synthase subunit d, mitochondrial OS=Homo sapiens OX=9606 GN=ATP5PD PE=1 SV=3	ATP5PD	0	14.675	0	0	0	0	0	2.4294	6.458	0	27.458	3.8275	4.57066	8.42542	0.547283
ATP synthase-coupling factor 6, mitochondrial OS=Homo sapiens OX=9606 GN=ATP5PF PE=1 SV=1	ATP5J_HUMAN	ATP5PF	13 kDa	Homo sapiens	25.77	0	0	0	0	26.078	5.445	32.426	7.296	38.949	27.742	4.166	13.9893	14.8754		ATP synthase-coupling factor 6, mitochondrial OS=Homo sapiens OX=9606 GN=ATP5PF PE=1 SV=1	ATP5PF	0	0	15.312	0	0	5.9652	0	11.523	24.876	0	11.784	0	5.78835	8.30355	0.116598
Flavin reductase (NADPH) OS=Homo sapiens OX=9606 GN=BLVRB PE=1 SV=3	BLVRB_HUMAN	BLVRB	22 kDa	Homo sapiens	0	0	0	28.203	0	0	0	0	0	2.77	0	4.2399	2.93441	8.07763		Flavin reductase (NADPH) OS=Homo sapiens OX=9606 GN=BLVRB PE=1 SV=3	BLVRB	0	0	0	0	0	0	0	0	0	0	0	5.236	0.436333	1.5115	0.310627
Catalase OS=Homo sapiens OX=9606 GN=CAT PE=1 SV=3	CATA_HUMAN	CAT	60 kDa	Homo sapiens	0	0	5.3376	0	0	0	0	0	0	0	0	0	0.4448	1.54083		Catalase OS=Homo sapiens OX=9606 GN=CAT PE=1 SV=3	CAT	0	0	0	0	6.9541	3.8712	0	0	0	0	0	0	0.902108	2.20702	0.589399
Cofilin-2 OS=Homo sapiens OX=9606 GN=CFL2 PE=1 SV=1	COF2_HUMAN	CFL2	19 kDa	Homo sapiens	0	0	0	0	0	0	0	0	128.49	0	0	0	10.7075	37.0919		Cofilin-2 OS=Homo sapiens OX=9606 GN=CFL2 PE=1 SV=1	CFL2	0	0	0	0	0	4.2609	0	0	0	0	0	0	0.355075	1.23002	0.356043
Ubiquinone biosynthesis protein COQ9, mitochondrial OS=Homo sapiens OX=9606 GN=COQ9 PE=1 SV=1	COQ9_HUMAN	COQ9	35 kDa	Homo sapiens	7.9396	10.217	0	0	2.5597	6.9751	0	0	7.5799	10.061	16.919	0	5.18761	5.59727		Ubiquinone biosynthesis protein COQ9, mitochondrial OS=Homo sapiens OX=9606 GN=COQ9 PE=1 SV=1	COQ9	0	20.718	5.5815	0	0	10.068	13.486	14.826	17.792	0	8.4377	5.1033	8.00104	7.44085	0.285976
Cytochrome c oxidase subunit 4 isoform 1, mitochondrial OS=Homo sapiens OX=9606 GN=COX4I1 PE=1 SV=1	COX41_HUMAN	COX4I1	20 kDa	Homo sapiens	0	0	0	0	0	29.461	0	64.649	0	17.182	51.714	48.151	17.5964	24.5318		Cytochrome c oxidase subunit 4 isoform 1, mitochondrial OS=Homo sapiens OX=9606 GN=COX4I1 PE=1 SV=1	COX4I1	0	0	14.213	19.582	0	15.895	0	0	41.012	0	0	44.384	11.2572	16.4299	0.46201
Cytochrome c oxidase subunit 5B, mitochondrial OS=Homo sapiens OX=9606 GN=COX5B PE=1 SV=2	COX5B_HUMAN	COX5B	14 kDa	Homo sapiens	0	0	0	0	0	0	0	0	0	0	14.27	0	1.18917	4.11939		Cytochrome c oxidase subunit 5B, mitochondrial OS=Homo sapiens OX=9606 GN=COX5B PE=1 SV=2	COX5B	0	0	25.151	0	0	0	0	0	0	0	0	0	2.09592	7.26047	0.723915
Carnitine O-acetyltransferase OS=Homo sapiens OX=9606 GN=CRAT PE=1 SV=5	CACP_HUMAN	CRAT	71 kDa	Homo sapiens	0	2.7998	0	0	0	0	6.355	4.1643	4.9372	8.3099	0	30.306	4.73935	8.5701		Carnitine O-acetyltransferase OS=Homo sapiens OX=9606 GN=CRAT PE=1 SV=5	CRAT	0	0	0	0	0	4.839	0	0	0	0	13.166	6.545	2.04583	4.14917	0.306659
Cysteine and glycine-rich protein 3 OS=Homo sapiens OX=9606 GN=CSRP3 PE=1 SV=1	CSRP3_HUMAN	CSRP3	21 kDa	Homo sapiens	0	0	0	0	0	0	0	0	41.91	0	0	0	3.4925	12.0984		Cysteine and glycine-rich protein 3 OS=Homo sapiens OX=9606 GN=CSRP3 PE=1 SV=1	CSRP3	0	0	0	0	0	0	0	0	26.502	0	34.428	26.946	7.323	13.3832	0.343051
Acyl-CoA-binding protein OS=Homo sapiens OX=9606 GN=DBI PE=1 SV=2	ACBP_HUMAN	DBI	10 kDa	Homo sapiens	0	0	0	0	3.4129	3.9027	8.169	10.918	14.107	2.7129	0	0	3.60187	4.89433		Acyl-CoA-binding protein OS=Homo sapiens OX=9606 GN=DBI PE=1 SV=2	DBI	0	6.1501	0	0	0	8.11	11.453	8.5914	5.1664	0	3.6572	0	3.59401	4.1957	0.994804
2,4-dienoyl-CoA reductase, mitochondrial OS=Homo sapiens OX=9606 GN=DECR1 PE=1 SV=1	DECR_HUMAN	DECR1	36 kDa	Homo sapiens	40.518	28.696	110.58	24.562	33.293	40.314	8.1676	45.375	10.539	60.713	46.656	40.703	40.8431	26.5748		2,4-dienoyl-CoA reductase, mitochondrial OS=Homo sapiens OX=9606 GN=DECR1 PE=1 SV=1	DECR1	22.621	33.447	58.367	20.197	11.241	27.645	31.045	51.765	61.263	6.5511	57.394	65.923	37.2883	20.7366	0.696542
Dihydrolipoyl dehydrogenase, mitochondrial OS=Homo sapiens OX=9606 GN=DLD PE=1 SV=2	DLDH_HUMAN	DLD	54 kDa	Homo sapiens	6.4335	6.6366	0	0	5.1398	13.17	10.893	4.229	0	0	55.753	11.66	9.49291	15.3292		Dihydrolipoyl dehydrogenase, mitochondrial OS=Homo sapiens OX=9606 GN=DLD PE=1 SV=2	DLD	3.308	44.468	39.618	23.69	0	21.238	7.9507	44.15	11.624	5.4593	34.305	0	19.6509	17.2955	0.119806
Dysferlin OS=Homo sapiens OX=9606 GN=DYSF PE=1 SV=1	DYSF_HUMAN	DYSF	237 kDa	Homo sapiens	2.61	0	0	0	0	0	0	0	2.432	19.048	0	0	2.0075	5.45388		Dysferlin OS=Homo sapiens OX=9606 GN=DYSF PE=1 SV=1	DYSF	22.017	0	0	0	0	0	0	0	3.8748	6.5675	4.7135	0	3.09773	6.39574	0.601415
Enoyl-CoA hydratase, mitochondrial OS=Homo sapiens OX=9606 GN=ECHS1 PE=1 SV=4	ECHM_HUMAN	ECHS1	31 kDa	Homo sapiens	0	0	0	0	0	0	0	0	0	49.681	11.762	0	5.12025	14.4346		Enoyl-CoA hydratase, mitochondrial OS=Homo sapiens OX=9606 GN=ECHS1 PE=1 SV=4	ECHS1	0	4.1001	0	0	0	0	0	0	4.7917	0	0	0	0.740983	1.73683	0.328016
Elongation factor 2 OS=Homo sapiens OX=9606 GN=EEF2 PE=1 SV=4	EF2_HUMAN	EEF2	95 kDa	Homo sapiens	30.861	38.575	0	0	35.855	40.107	12.71	11.66	10.949	58.835	46.504	37.597	26.9711	19.2127		Elongation factor 2 OS=Homo sapiens OX=9606 GN=EEF2 PE=1 SV=4	EEF2	97.766	57.347	0	59.364	0	39.371	67.773	71.313	86.489	50.327	76.455	71.126	56.4443	30.5789	0.0143654
Electron transfer flavoprotein subunit beta OS=Homo sapiens OX=9606 GN=ETFB PE=1 SV=3	ETFB_HUMAN	ETFB	28 kDa	Homo sapiens	15.985	23.981	0	0	17.075	17.094	11.8	20.56	0	22.893	20.783	0	12.5142	9.78435		Electron transfer flavoprotein subunit beta OS=Homo sapiens OX=9606 GN=ETFB PE=1 SV=3	ETFB	0	14.839	4.3734	0	0	2.9034	18.153	18.353	14.512	0	21.658	13.879	9.0559	8.54027	0.353309
Fumarate hydratase, mitochondrial OS=Homo sapiens OX=9606 GN=FH PE=1 SV=3	FUMH_HUMAN	FH	55 kDa	Homo sapiens	20.074	17.365	0	0	13.654	6.995	7.2615	20.952	27.615	39.819	24.663	20.849	16.604	11.7333		Fumarate hydratase, mitochondrial OS=Homo sapiens OX=9606 GN=FH PE=1 SV=3	FH	24.857	31.769	24.263	9.362	2.8102	13.155	9.4421	30.611	39.35	0	29.896	37.928	21.1203	13.6133	0.360541
Glycerol-3-phosphate dehydrogenase 1-like protein OS=Homo sapiens OX=9606 GN=GPD1L PE=1 SV=1	GPD1L_HUMAN	GPD1L	38 kDa	Homo sapiens	18.622	0	0	0	0	0	0	0	0	0	0	0	1.55183	5.37571		Glycerol-3-phosphate dehydrogenase 1-like protein OS=Homo sapiens OX=9606 GN=GPD1L PE=1 SV=1	GPD1L	0	9.8955	12.143	0	0	0	0	0	0	0	0	0	1.83654	4.31592	0.895411
Glucose-6-phosphate isomerase OS=Homo sapiens OX=9606 GN=GPI PE=1 SV=4	G6PI_HUMAN	GPI	63 kDa	Homo sapiens	28.817	33.708	0	0	36.706	28.711	24.508	44.693	52.144	50.737	36.525	36.555	31.092	16.7859		Glucose-6-phosphate isomerase OS=Homo sapiens OX=9606 GN=GPI PE=1 SV=4	GPI	0	0	0	51.914	0	34.372	50.192	0	46.002	53.633	49.038	70.99	29.6784	27.4077	0.874319
Gelsolin OS=Homo sapiens OX=9606 GN=GSN PE=1 SV=1	GELS_HUMAN	GSN	86 kDa	Homo sapiens	0	8.8143	0	3.729	0	0	0	0	0	15.408	1.6231	0	2.46453	4.85003		Gelsolin OS=Homo sapiens OX=9606 GN=GSN PE=1 SV=1	GSN	57.051	20.858	0	30.024	0	0	9.3221	2.4737	0	22.917	6.0953	0	12.3951	17.5888	0.0642276
Glutathione S-transferase Mu 2 OS=Homo sapiens OX=9606 GN=GSTM2 PE=1 SV=2	GSTM2_HUMAN	GSTM2	26 kDa	Homo sapiens	0	0	0	0	42.743	0	53.553	0	0	0	0	79.377	14.6394	27.6732		Glutathione S-transferase Mu 2 OS=Homo sapiens OX=9606 GN=GSTM2 PE=1 SV=2	GSTM2	36.662	0	0	54.608	80.754	18.015	69.602	21.606	19.374	0	0	29.396	27.5014	28.0368	0.120481
Glycogen [starch] synthase, muscle OS=Homo sapiens OX=9606 GN=GYS1 PE=1 SV=2	GYS1_HUMAN	GYS1	84 kDa	Homo sapiens	0	6.0903	0	0	0	3.1222	0	24.94	0	11.807	0	0	3.82996	7.58123		Glycogen [starch] synthase, muscle OS=Homo sapiens OX=9606 GN=GYS1 PE=1 SV=2	GYS1	0	0	0	12.597	0	17.278	9.8021	5.7615	7.8081	3.3513	0	18.88	6.28983	7.00907	0.445628
Trifunctional enzyme subunit beta, mitochondrial OS=Homo sapiens OX=9606 GN=HADHB PE=1 SV=3	ECHB_HUMAN	HADHB	51 kDa	Homo sapiens	0	0	0	0	0	0	0	0	57.734	0	0	0	4.81117	16.6664		Hydroxyacyl-coenzyme A dehydrogenase, mitochondrial OS=Homo sapiens OX=9606 GN=HADH PE=1 SV=3	HADH	0	0	0	0	0	0	0	0	2.5832	0	0	0	0.215267	0.745706	0.338801
Sarcoplasmic reticulum histidine-rich calcium-binding protein OS=Homo sapiens OX=9606 GN=HRC PE=1 SV=1	SRCH_HUMAN	HRC	80 kDa	Homo sapiens	2.61	0	0	0	0	0	0	0	0	15.393	0	0	1.50025	4.43896		Sarcoplasmic reticulum histidine-rich calcium-binding protein OS=Homo sapiens OX=9606 GN=HRC PE=1 SV=1	HRC	0	3.0751	0	0	0	0	0	0	0	0	0	0	0.256258	0.887705	0.370827
Endoplasmic reticulum chaperone BiP OS=Homo sapiens OX=9606 GN=HSPA5 PE=1 SV=2	BIP_HUMAN	HSPA5	72 kDa	Homo sapiens	0	0	0	0	0	0	0	0	0	7.2251	0	0	0.602092	2.08571		Endoplasmic reticulum chaperone BiP OS=Homo sapiens OX=9606 GN=HSPA5 PE=1 SV=2	HSPA5	0	0	0	0	0	0	0	0	0	16.425	0	0	1.36875	4.74149	0.338801
Heat shock protein beta-2 OS=Homo sapiens OX=9606 GN=HSPB2 PE=1 SV=2	HSPB2_HUMAN	HSPB2	20 kDa	Homo sapiens	0	0	0	0	0	0	12.707	0	17.76	22.418	0	0	4.40708	8.2373		Heat shock protein beta-2 OS=Homo sapiens OX=9606 GN=HSPB2 PE=1 SV=2	HSPB2	13.332	20.172	0	0	0	0	16.051	7.2881	10.173	0	0	0	5.58468	7.53555	0.70269
Immunoglobulin heavy constant gamma 1 OS=Homo sapiens OX=9606 GN=IGHG1 PE=1 SV=1	IGHG1_HUMAN	IGHG1	36 kDa	Homo sapiens	0	0	0	0	0	0	36.307	0	0	0	0	0	3.02558	10.4809		Immunoglobulin heavy constant gamma 1 OS=Homo sapiens OX=9606 GN=IGHG1 PE=1 SV=1	IGHG1	0	0	0	0	26.697	141.91	53.316	0	0	0	0	0	18.4936	42.2004	0.215329
Junctional sarcoplasmic reticulum protein 1 OS=Homo sapiens OX=9606 GN=JSRP1 PE=1 SV=1	JSPR1_HUMAN	JSRP1	36 kDa	Homo sapiens	8.0454	9.298	0	0	5.9644	7.7257	0	3.3315	0	29.862	0	10.397	6.21867	8.49233		Junctional sarcoplasmic reticulum protein 1 OS=Homo sapiens OX=9606 GN=JSRP1 PE=1 SV=1	JSRP1	0	17.765	4.3734	16.526	0	3.4087	8.9904	0	7.2659	24.039	4.7949	13.81	8.41444	7.9488	0.339471
Keratin, type II cytoskeletal 1 OS=Homo sapiens OX=9606 GN=KRT1 PE=1 SV=6	K2C1_HUMAN	KRT1	66 kDa	Homo sapiens	37.998	7.7773	0	0	0	0	12.707	0	0	0	17.705	3.1799	6.61393	11.5383		Keratin, type II cytoskeletal 1 OS=Homo sapiens OX=9606 GN=KRT1 PE=1 SV=6	KRT1	13.963	0	3.2812	41.385	0	0	17.987	0	3.8748	9.8881	0	0	7.53159	12.3365	0.846133
LIM domain-binding protein 3 OS=Homo sapiens OX=9606 GN=LDB3 PE=1 SV=2	LDB3_HUMAN	LDB3	77 kDa	Homo sapiens	0	0	0	0	0	0	25.42	0	0	0	0	0	2.11833	7.33812		LIM domain-binding protein 3 OS=Homo sapiens OX=9606 GN=LDB3 PE=1 SV=2	LDB3	140.34	0	0	0	31.338	0	32.966	0	0	0	0	0	17.0537	40.759	0.227918
LIM and cysteine-rich domains protein 1 OS=Homo sapiens OX=9606 GN=LMCD1 PE=1 SV=1	LMCD1_HUMAN	LMCD1	41 kDa	Homo sapiens	0	4.6664	0	0	0	0	0	4.0896	0	0	0	0	0.729667	1.70857		LIM and cysteine-rich domains protein 1 OS=Homo sapiens OX=9606 GN=LMCD1 PE=1 SV=1	LMCD1	16.665	0	0	0	0	0	0	6.1842	47.106	0	0	0	5.8296	13.906	0.238584
Myosin-binding protein C, slow-type OS=Homo sapiens OX=9606 GN=MYBPC1 PE=1 SV=2	MYPC1_HUMAN	MYBPC1	128 kDa	Homo sapiens	9.2975	30.569	35.438	39.573	0	0	0	0	0	0	0	0	9.57312	15.7914		Myosin-binding protein C, slow-type OS=Homo sapiens OX=9606 GN=MYBPC1 PE=1 SV=2	MYBPC1	0	0	0	12.368	74.324	4.2609	0	0	0	0	0	0	7.57941	21.3325	0.808488
Myosin-2 OS=Homo sapiens OX=9606 GN=MYH2 PE=1 SV=1	MYH2_HUMAN	MYH2	223 kDa	Homo sapiens	0	845.66	81.007	655.85	0	0	182.4	25.433	0	0	9.364	9.3369	150.754	288.131		Myosin-2 OS=Homo sapiens OX=9606 GN=MYH2 PE=1 SV=1	MYH2	13.332	227.71	0	1023.4	386.13	0	5.038	0	584.35	10.8	129.21	0	198.331	321.184	0.601551
Myosin-7 OS=Homo sapiens OX=9606 GN=MYH7 PE=1 SV=5	MYH7_HUMAN	MYH7	223 kDa	Homo sapiens	0	73.729	0	0	0	0	0	0	0	0	0	0	6.14408	21.2837		Myosin-7 OS=Homo sapiens OX=9606 GN=MYH7 PE=1 SV=5	MYH7	0	0	0	311.93	111.66	0	0	0	276.59	0	0	0	58.3483	114.977	0.160702
Myosin regulatory light chain 2, ventricular/cardiac muscle isoform OS=Homo sapiens OX=9606 GN=MYL2 PE=1 SV=3	MLRV_HUMAN	MYL2	19 kDa	Homo sapiens	0	1.8666	0	0	0	0	0	0	11.99	0	0	0	1.15472	3.45417		Myosin regulatory light chain 2, ventricular/cardiac muscle isoform OS=Homo sapiens OX=9606 GN=MYL2 PE=1 SV=3	MYL2	0	0	0	0	0	0	0	0	2.5832	0	0	0	0.215267	0.745706	0.256669
Myomesin-2 OS=Homo sapiens OX=9606 GN=MYOM2 PE=1 SV=2	MYOM2_HUMAN	MYOM2	165 kDa	Homo sapiens	0	0	0	0	3.4265	7.845	0	9.0868	3.5796	17.132	1.7488	0	3.56823	5.32955		Myomesin-2 OS=Homo sapiens OX=9606 GN=MYOM2 PE=1 SV=2	MYOM2	0	0	0	7.3755	0	12.279	3.0503	0	0	0	0	0	1.89207	3.94873	0.38513
Nascent polypeptide-associated complex subunit alpha, muscle-specific form OS=Homo sapiens OX=9606 GN=NACA PE=1 SV=1	NACAM_HUMAN	NACA	205 kDa	Homo sapiens	19.52	10.238	0	0	9.3896	3.8728	0	5.112	0	11.788	0	5.1892	5.4258	6.23594		Nascent polypeptide-associated complex subunit alpha, muscle-specific form OS=Homo sapiens OX=9606 GN=NACA PE=1 SV=1	NACA	31.954	27.776	23.101	14.727	0	8.9842	25.767	14.826	16.662	4.4685	20.239	0	15.7087	10.6754	0.0127855
NADH dehydrogenase [ubiquinone] 1 alpha subcomplex subunit 7 OS=Homo sapiens OX=9606 GN=NDUFA7 PE=1 SV=3	NDUA7_HUMAN	NDUFA7	13 kDa	Homo sapiens	0	9.0836	0	0	8.5309	2.3117	0	3.3832	0	0	14.422	0	3.14428	4.87511		NADH dehydrogenase [ubiquinone] 1 alpha subcomplex subunit 7 OS=Homo sapiens OX=9606 GN=NDUFA7 PE=1 SV=3	NDUFA7	0	14.872	0	3.2968	0	3.4087	5.3238	2.4737	5.1664	0	0	0	2.87845	4.32112	0.878554
NADH-ubiquinone oxidoreductase 75 kDa subunit, mitochondrial OS=Homo sapiens OX=9606 GN=NDUFS1 PE=1 SV=3	NDUS1_HUMAN	NDUFS1	79 kDa	Homo sapiens	32.758	35.367	0	22.616	11.092	26.075	0	67.539	6.0115	26.292	55.916	32.352	26.3349	20.8418		NADH-ubiquinone oxidoreductase 75 kDa subunit, mitochondrial OS=Homo sapiens OX=9606 GN=NDUFS1 PE=1 SV=3	NDUFS1	0	41.39	48.411	27.962	0	18.911	24.231	11.523	13.564	0	64.491	0	20.8736	21.3856	0.51949
NADH dehydrogenase [ubiquinone] flavoprotein 1, mitochondrial OS=Homo sapiens OX=9606 GN=NDUFV1 PE=1 SV=4	NDUV1_HUMAN	NDUFV1	51 kDa	Homo sapiens	3.1253	0	0	0	0	0	0	2.5374	0	0	4.1467	0	0.81745	1.51904		NADH dehydrogenase [ubiquinone] flavoprotein 1, mitochondrial OS=Homo sapiens OX=9606 GN=NDUFV1 PE=1 SV=4	NDUFV1	0	0	0	0	4.2153	0	0	11.116	0	0	0	0	1.27761	3.32684	0.63285
NADH dehydrogenase [ubiquinone] flavoprotein 2, mitochondrial OS=Homo sapiens OX=9606 GN=NDUFV2 PE=1 SV=2	NDUV2_HUMAN	NDUFV2	27 kDa	Homo sapiens	0	0	0	0	0	0	0	26.542	0	25.988	0	0	4.3775	10.2243		NADH dehydrogenase [ubiquinone] flavoprotein 2, mitochondrial OS=Homo sapiens OX=9606 GN=NDUFV2 PE=1 SV=2	NDUFV2	0	0	0	24.592	0	15.087	0	17.911	11.304	0	81.331	0	12.5188	23.3843	0.304128
Puromycin-sensitive aminopeptidase OS=Homo sapiens OX=9606 GN=NPEPPS PE=1 SV=2	PSA_HUMAN	NPEPPS	103 kDa	Homo sapiens	0	1.8666	0	18.733	27.303	7.7656	15.429	13.215	36.731	11.75	10.142	16.766	13.3084	10.9489		Puromycin-sensitive aminopeptidase OS=Homo sapiens OX=9606 GN=NPEPPS PE=1 SV=2	NPEPPS	13.332	2.05	0	10.989	0	3.1791	22.762	34.35	54.941	15.333	22.681	32.978	17.7163	16.7876	0.285626
2-oxoglutarate dehydrogenase, mitochondrial OS=Homo sapiens OX=9606 GN=OGDH PE=1 SV=3	ODO1_HUMAN	OGDH	116 kDa	Homo sapiens	24.584	2.4679	19.034	0	1.7024	1.5412	0	14.187	2.1159	6.3241	10.149	8.3691	7.53955	8.06045		2-oxoglutarate dehydrogenase, mitochondrial OS=Homo sapiens OX=9606 GN=OGDH PE=1 SV=3	OGDH	16.109	15.598	5.4667	3.2968	0	1.9356	2.2735	3.7105	11.657	0	8.3883	2.4497	5.90709	5.71887	0.491421
Profilin-1 OS=Homo sapiens OX=9606 GN=PFN1 PE=1 SV=2	PROF1_HUMAN	PFN1	15 kDa	Homo sapiens	0	0	0	0	0	0	8.1676	0	24.203	35.237	29.684	0	8.10763	13.4383		Profilin-1 OS=Homo sapiens OX=9606 GN=PFN1 PE=1 SV=2	PFN1	0	0	0	0	0	0	23.179	0	0	50.408	29.896	34.287	11.4808	18.0048	0.413612
Prohibitin OS=Homo sapiens OX=9606 GN=PHB PE=1 SV=1	PHB_HUMAN	PHB	30 kDa	Homo sapiens	2.61	0	0	0	0	3.0823	0	3.3832	0	0	0	11.448	1.71029	3.35362		Prohibitin OS=Homo sapiens OX=9606 GN=PHB PE=1 SV=1	PHB	11.628	0	0	0	2.7388	0	0	4.9031	0	0	4.8762	0	2.01218	3.5922	0.831828
Peroxiredoxin-1 OS=Homo sapiens OX=9606 GN=PRDX1 PE=1 SV=1	PRDX1_HUMAN	PRDX1	22 kDa	Homo sapiens	0	0	0	0	0	0	0	0	76.495	0	0	0	6.37458	22.0822		Peroxiredoxin-1 OS=Homo sapiens OX=9606 GN=PRDX1 PE=1 SV=1	PRDX1	0	0	53.582	0	0	0	0	0	0	0	0	0	4.46517	15.4678	0.818161
Thioredoxin-dependent peroxide reductase, mitochondrial OS=Homo sapiens OX=9606 GN=PRDX3 PE=1 SV=3	PRDX3_HUMAN	PRDX3	28 kDa	Homo sapiens	16.164	5.5997	0	20.822	13.668	16.302	7.2601	21.043	23.003	48.903	27.132	36.518	19.7012	13.5074		Thioredoxin-dependent peroxide reductase, mitochondrial OS=Homo sapiens OX=9606 GN=PRDX3 PE=1 SV=3	PRDX3	42.861	34.481	18.751	28.348	19.946	28.98	35.05	61.711	43.632	22.967	49.061	63.437	37.4354	15.0792	0.0038014
Peroxiredoxin-5, mitochondrial OS=Homo sapiens OX=9606 GN=PRDX5 PE=1 SV=4	PRDX5_HUMAN	PRDX5	22 kDa	Homo sapiens	0	0	0	0	0	0	0	0	0	15.231	0	0	1.26925	4.39681		Peroxiredoxin-5, mitochondrial OS=Homo sapiens OX=9606 GN=PRDX5 PE=1 SV=4	PRDX5	0	0	0	0	0	0	0	0	0	0	15.625	9.7986	2.11863	5.1016	0.688892
Ras-related protein Rab-10 OS=Homo sapiens OX=9606 GN=RAB10 PE=1 SV=1	RAB10_HUMAN	RAB10	23 kDa	Homo sapiens	0	0	0	0	0	0	0	0	12.075	3.6172	0	0	1.30768	3.54669		Ras-related protein Rab-10 OS=Homo sapiens OX=9606 GN=RAB10 PE=1 SV=1	RAB10	0	0	0	3.2968	0	0	0	0	5.1664	0	2.3568	0	0.901667	1.74145	0.601481
Reticulon-2 OS=Homo sapiens OX=9606 GN=RTN2 PE=1 SV=1	RTN2_HUMAN	RTN2	59 kDa	Homo sapiens	0	23.739	0	0	16.228	0	0	0	0	0	0	10.47	4.20308	8.11574		Reticulon-2 OS=Homo sapiens OX=9606 GN=RTN2 PE=1 SV=1	RTN2	0	8.5545	0	9.362	0	0	29.486	7.2881	2.5832	15.147	26.279	33.213	10.9927	12.2959	0.139237
Succinate dehydrogenase [ubiquinone] flavoprotein subunit, mitochondrial OS=Homo sapiens OX=9606 GN=SDHA PE=1 SV=2	SDHA_HUMAN	SDHA	73 kDa	Homo sapiens	0	2.7998	0	0	0	0	0	0	0	0	11.791	0	1.2159	3.42618		Succinate dehydrogenase [ubiquinone] flavoprotein subunit, mitochondrial OS=Homo sapiens OX=9606 GN=SDHA PE=1 SV=2	SDHA	0	12.789	0	0	0	0	0	0	3.3128	0	3.6572	0	1.64658	3.75831	0.715241
Alpha-1-antitrypsin OS=Homo sapiens OX=9606 GN=SERPINA1 PE=1 SV=3	A1AT_HUMAN	SERPINA1	47 kDa	Homo sapiens	0	0	0	0	0	0	6.355	0	8.0327	0	0	0	1.19898	2.82295		Alpha-1-antitrypsin OS=Homo sapiens OX=9606 GN=SERPINA1 PE=1 SV=3	SERPINA1	0	0	0	0	27.169	55.702	6.9569	0	0	0	0	7.6015	8.11912	16.9384	0.199289
Calcium-binding mitochondrial carrier protein Aralar1 OS=Homo sapiens OX=9606 GN=SLC25A12 PE=1 SV=2	CMC1_HUMAN	SLC25A12	75 kDa	Homo sapiens	7.7567	2.7998	0	0	8.5493	10.475	0	36.577	0	22.684	32.119	38.62	13.2984	15.0883		Calcium-binding mitochondrial carrier protein Aralar1 OS=Homo sapiens OX=9606 GN=SLC25A12 PE=1 SV=2	SLC25A12	2.8276	0	2.1867	18.669	6.9184	3.4087	0	11.609	15.074	0	46.478	4.8993	9.33923	13.2127	0.420781
Sarcalumenin OS=Homo sapiens OX=9606 GN=SRL PE=2 SV=2	SRCA_HUMAN	SRL	101 kDa	Homo sapiens	50.421	0	0	0	0	68.249	17.243	0	34.215	72.4	0	0	20.2107	28.6171		Sarcalumenin OS=Homo sapiens OX=9606 GN=SRL PE=2 SV=2	SRL	0	0	0	0	0	13.937	10.231	0	0	11.892	36.803	0	6.07192	11.088	0.120736
Troponin C, slow skeletal and cardiac muscles OS=Homo sapiens OX=9606 GN=TNNC1 PE=1 SV=1	TNNC1_HUMAN	TNNC1	18 kDa	Homo sapiens	46.171	0	0	0	24.754	11.618	11.8	15.991	48.954	19.921	30.422	27.144	19.7312	16.6739		Troponin C, slow skeletal and cardiac muscles OS=Homo sapiens OX=9606 GN=TNNC1 PE=1 SV=1	TNNC1	16.753	3.0751	79.258	13.485	31.247	5.113	7.2886	25.759	41.132	21.895	6.0953	0	20.9251	22.2119	0.887129
Troponin C, skeletal muscle OS=Homo sapiens OX=9606 GN=TNNC2 PE=1 SV=2	TNNC2_HUMAN	TNNC2	18 kDa	Homo sapiens	0	0	0	20.769	0	0	7.2629	0	25.361	0	0	0	4.44941	8.99351		Troponin C, skeletal muscle OS=Homo sapiens OX=9606 GN=TNNC2 PE=1 SV=2	TNNC2	0	26.71	0	30.198	53.33	29.12	12.504	0	0	0	0	0	12.6552	17.9695	0.180986
Tropomyosin alpha-1 chain OS=Homo sapiens OX=9606 GN=TPM1 PE=1 SV=2	TPM1_HUMAN	TPM1	33 kDa	Homo sapiens	0	12.36	0	0	0	0	0	5.9206	0	0	0	0	1.52338	3.81355		Tropomyosin alpha-1 chain OS=Homo sapiens OX=9606 GN=TPM1 PE=1 SV=2	TPM1	18.482	0	0	63.238	54.211	0	2.2735	0	0	0	0	0	11.517	22.7495	0.175083
Tropomyosin beta chain OS=Homo sapiens OX=9606 GN=TPM2 PE=1 SV=1	TPM2_HUMAN	TPM2	33 kDa	Homo sapiens	16.862	29.74	97.518	94.203	5.9725	6.1646	11.8	35.101	30.214	7.1082	7.8696	36.573	31.5938	32.1681		Tropomyosin beta chain OS=Homo sapiens OX=9606 GN=TPM2 PE=1 SV=1	TPM2	36.573	0	20.777	25.275	0	0	0	4.8587	22.294	0	0	0	9.14814	13.2269	0.0174041
Titin OS=Homo sapiens OX=9606 GN=TTN PE=1 SV=4	TITIN_HUMAN	TTN	3816 kDa	Homo sapiens	170.66	0	256.56	54.725	0	0	4.5375	0	23.845	0	0	0	42.5273	83.5731		Titin OS=Homo sapiens OX=9606 GN=TTN PE=1 SV=4	TTN	257.24	3.9689	70.349	0	74.961	19.557	0	2.4737	0	0	0	0	35.7125	74.979	0.735903
Tubulin beta chain OS=Homo sapiens OX=9606 GN=TUBB PE=1 SV=2	TBB5_HUMAN	TUBB	50 kDa	Homo sapiens	80.947	51.205	0	0	65.74	59.218	41.753	57.847	53.355	99.625	58.465	62.63	52.5654	28.6794		Tubulin beta-4B chain OS=Homo sapiens OX=9606 GN=TUBB4B PE=1 SV=1	TUBB4B	75.521	126.7	45.199	76.575	61.017	49.023	62.932	104.65	112.43	90.822	119.44	67.181	82.6242	27.7139	0.0111505
Ubiquitin-like modifier-activating enzyme 1 OS=Homo sapiens OX=9606 GN=UBA1 PE=1 SV=3	UBA1_HUMAN	UBA1	118 kDa	Homo sapiens	0	0	0	0	0	9.2295	0	0	0	8.1359	0	0	1.44712	3.38777		Ubiquitin-like modifier-activating enzyme 1 OS=Homo sapiens OX=9606 GN=UBA1 PE=1 SV=3	UBA1	8.3323	0	0	0	0	0	0	0	0	0	0	0	0.694358	2.40533	0.566339
Ubiquitin-60S ribosomal protein L40 OS=Homo sapiens OX=9606 GN=UBA52 PE=1 SV=2	RL40_HUMAN	UBA52	15 kDa	Homo sapiens	1.7948	0	0	0	0	15.968	0	0	55.848	10.966	0	0	7.04807	16.2407		Ubiquitin-60S ribosomal protein L40 OS=Homo sapiens OX=9606 GN=UBA52 PE=1 SV=2	UBA52	4.2414	31.602	2.1875	0	0	0	28.292	0	25.633	72.182	7.3143	2.618	14.5059	21.7935	0.296731
Cytochrome b-c1 complex subunit 7 OS=Homo sapiens OX=9606 GN=UQCRB PE=1 SV=2	QCR7_HUMAN	UQCRB	14 kDa	Homo sapiens	0	0	0	0	0	17.833	0	11.841	0	0	11.984	0	3.4715	6.44717		Cytochrome b-c1 complex subunit 7 OS=Homo sapiens OX=9606 GN=UQCRB PE=1 SV=2	UQCRB	0	14.55	45.108	0	0	10.646	7.9507	0	0	0	0	0	6.52123	13.1863	0.500796
Cytochrome b-c1 complex subunit 1, mitochondrial OS=Homo sapiens OX=9606 GN=UQCRC1 PE=1 SV=3	QCR1_HUMAN	UQCRC1	53 kDa	Homo sapiens	11.471	13.273	0	0	20.479	24.405	5.445	29.763	0	21.046	42.42	39.634	17.328	14.9191		Cytochrome b-c1 complex subunit 1, mitochondrial OS=Homo sapiens OX=9606 GN=UQCRC1 PE=1 SV=3	UQCRC1	0	20.89	19.868	32.153	0	10.229	11.664	34.08	38.627	0	47.81	35.479	20.9	16.6841	0.535867
Transitional endoplasmic reticulum ATPase OS=Homo sapiens OX=9606 GN=VCP PE=1 SV=4	TERA_HUMAN	VCP	89 kDa	Homo sapiens	3.48	0	0	0	0	3.6763	0	0	2.1159	0	0	0	0.772683	1.44405		Transitional endoplasmic reticulum ATPase OS=Homo sapiens OX=9606 GN=VCP PE=1 SV=4	VCP	22.47	2.8515	0	0	2.8102	0	3.9754	10.395	15.854	57.981	14.37	0	10.8923	16.6262	0.0587871
Voltage-dependent anion-selective channel protein 2 OS=Homo sapiens OX=9606 GN=VDAC2 PE=1 SV=2	VDAC2_HUMAN	VDAC2	32 kDa	Homo sapiens	7.83	5.8071	0	0	18.786	13.517	0	19.298	2.1159	5.5399	6.8481	21.983	8.47708	8.01165		Voltage-dependent anion-selective channel protein 2 OS=Homo sapiens OX=9606 GN=VDAC2 PE=1 SV=2	VDAC2	0	0	11.163	6.9528	0	24.282	26.979	0	21.242	0	0	0	7.55157	10.6913	0.843113
Xin actin-binding repeat-containing protein 1 OS=Homo sapiens OX=9606 GN=XIRP1 PE=1 SV=1	XIRP1_HUMAN	XIRP1	199 kDa	Homo sapiens	0	1.6452	0	0	9.3943	0	9.0768	7.6494	43.911	5.4829	6.8066	0	6.99718	12.2434		Xin actin-binding repeat-containing protein 1 OS=Homo sapiens OX=9606 GN=XIRP1 PE=1 SV=1	XIRP1	0	0	0	0	0	2.5565	7.0256	11.946	43.715	0	15.54	0	6.73192	12.8178	0.842947
14-3-3 protein epsilon OS=Homo sapiens OX=9606 GN=YWHAE PE=1 SV=1	1433E_HUMAN	YWHAE	29 kDa	Homo sapiens	0	0	0	45.219	11.993	12.489	76.808	30.517	51.344	29.204	0	52.197	25.8143	25.9237		14-3-3 protein epsilon OS=Homo sapiens OX=9606 GN=YWHAE PE=1 SV=1	YWHAE	39.82	0	0	0	25.841	0	34.134	65.733	42.021	37.578	0	14.034	21.5968	22.3955	0.608351
14-3-3 protein zeta/delta OS=Homo sapiens OX=9606 GN=YWHAZ PE=1 SV=1	1433Z_HUMAN	YWHAZ	28 kDa	Homo sapiens	0	0	0	0	0	0	0	0	5.2744	4.49	0	0	0.8137	1.90774		14-3-3 protein zeta/delta OS=Homo sapiens OX=9606 GN=YWHAZ PE=1 SV=1	YWHAZ	0	0	0	0	0	0	0	0	0	2.2342	0	0	0.186183	0.644958	0.201644
